# Supplementary material for: MOCCal: A Multiomic CCS Calibrator for Traveling Wave Ion Mobility Mass Spectrometry
Source: Anal Chem. 2024 Jan 9;96(3):1185–94. doi: 10.1021/acs.analchem.3c04290 (PMC10809277; doi:10.1021/acs.analchem.3c04290)
Supplement: Supplementary file 2 — ac3c04290_si_002.xlsx [file ac3c04290_si_002.xlsx]

## Sheet: Table of Contents
	Supporting Information Document #2
	Hynds et. al 2023, MOCCal: A Multi-Omic CCS Calibrator for Traveling Wave Ion Mobility Mass Spectrometry
	Tab	Description
	1	CCS Compendium values used to create lipid CCS vs. m/z trendline
	2	CCS Compendium values used to create small molecule CCS vs. m/z trendline
	3	CCS Compendium values used to create peptide CCS vs. m/z trendline
	4	Drift Tube CCS values for Calibrant Ions
	5	Drift Tube CCS values for NIST SRM1950 Lipids and Small Molecules
	6	MOCCal Results for NIST SRM1950 Lipids and Small Molecules Measured by LC-IM-MS
	7	MOCCal Results for NIST SRM1950 Lipids and Small Molecules Measured by FI-IM-MS
	8	MOCCal Results for Peptides Measured by FI-IM-MS in NIST SRM1950 Matrix
	9	Calibration Parameters for All Manuscript Data
	10	Calibration Error Summary for MOCCal, Power Law, and IMSCal

## Sheet: 1. Lipid Trendline 
S2-2: Lipids from CCS Compendium1 used to create the Lipid CCS vs. m/z trendline								1J. A. Picache, B. S. Rose, A. Balinski, K. L. Leaptrot, S. D. Sherrod, J. C. May and J. A. McLean, Chem. Sci., 2019, 10, 983–993.
Lipid	m/z	Ion Species	DTCCSN2
Cer (d18:1/17:0)	534.525	[M+H-H2O]	257.9
Cer (d18:1/17:0)	552.535	[M+H]	260.5
Cer 36:1	548.541	[M+H-H2O]	259.28
Cer 36:0	568.567	[M+H]	263.99
Cer 38:1	576.572	[M+H-H2O]	266.02
Cer 38:0	596.598	[M+H]	269.48
Cer 40:2	602.588	[M+H-H2O]	269.58
Cer 40:1	604.603	[M+H-H2O]	271.54
Cer 42:2	612.608	[M+H-2H2O]	273.49
Cer 42:3	628.603	[M+H-H2O]	273.59
Cer 41:1	618.619	[M+H-H2O]	274.31
Cer 40:2	620.598	[M+H]	274.42
Cer 42:2	630.619	[M+H-H2O]	275.42
Cer 42:1	614.624	[M+H-2H2O]	276.04
Cer 40:0	624.629	[M+H]	276.2
Cer 42:1	632.635	[M+H-H2O]	277.23
Cer 42:3	646.614	[M+H]	277.35
Cer 43:2	644.635	[M+H-H2O]	277.7
Cer 40:0 OH	640.624	[M+H]	278.55
Cer 42:2	648.629	[M+H]	278.96
Cer 42:1	650.645	[M+H]	279.75
Cer 42:1 OH	666.64	[M+H]	280.19
Cer 44:2	658.65	[M+H-H2O]	281.91
Cer 42:0	652.661	[M+H]	282.26
Cer 42:0	674.643	[M+Na]	284.08
Cer 42:0 OH	668.656	[M+H]	284.3
d7-PA (15:0-18:1)	690.507	[M+H]	266.8
PA 36:4	719.463	[M+Na]	269.5
PA 36:5	739.429	[M+2Na-H]	270.4
PA 35:2	731.46	[M+2Na-H]	271.1
PA 36:4	741.445	[M+2Na-H]	271.1
PA 36:3	721.479	[M+Na]	272
PA 36:3	743.46	[M+2Na-H]	272.8
PA 35:1	733.476	[M+2Na-H]	272.9
PA 36:2	723.494	[M+Na]	273.3
PA 36:2	745.476	[M+2Na-H]	274.2
PA 36:1	725.51	[M+Na]	274.5
PA 36:1	747.492	[M+2Na-H]	275.7
PA 38:4	769.476	[M+2Na-H]	277.2
PA 38:4	747.494	[M+Na]	277.6
PA 38:3	749.51	[M+Na]	278.5
PA 38:2	751.525	[M+Na]	280.8
PA 38:3	771.492	[M+2Na-H]	280.9
PA 40:6	793.476	[M+2Na-H]	281.7
PA 40:5	773.51	[M+Na]	282.9
PA 40:5	795.492	[M+2Na-H]	284.2
d7-LysoPC (18:1)	529.4	[M+H]	235
d7-LysoPC (18:1)	551.382	[M+Na]	238.2
LysoPC (13:0)	454.293	[M+H]	217.7
LysoPC (14:0/0:0)	468.309	[M+H]	220.8
LysoPC (13:0)	476.275	[M+Na]	222.5
LysoPC (14:0/0:0)	490.291	[M+Na]	224.3
LysoPC (16:0)	496.34	[M+H]	231.4
d7-LysoPC (18:1)	511.389	[M+H-H2O]	233.2
LysoPC (18:1)	522.356	[M+H]	233.2
LysoPC (16:0)	518.322	[M+Na]	234.3
LysoPC (P-18:0)	508.377	[M+H]	235.5
LysoPC (18:1)	544.338	[M+Na]	236.7
LysoPC (P-18:0)	530.359	[M+Na]	236.9
LysoPC (18:0)	524.372	[M+H]	238.8
LysoPC (19:0)	538.387	[M+H]	240.5
LysoPC (2-18:0)	524.372	[M+H]	240.7
LysoPC (18:0)	546.354	[M+Na]	241.5
LysoPC (2-18:0)	546.354	[M+Na]	242.2
LysoPC (19:0)	560.369	[M+Na]	242.6
LysoPC (20:0)	552.403	[M+H]	247
LysoPC (20:0)	574.385	[M+Na]	249.5
LysoPC (24:0)	630.447	[M+Na]	260.8
PC(6:0/6:0)	454.257	[M+H]	215.4
PC(6:0/6:0)	476.239	[M+Na]	220.6
PC(8:0/8:0)	510.32	[M+H]	232.5
PC (16:0E/2:0)	524.372	[M+H]	234.8
PC(8:0/8:0)	532.302	[M+Na]	238
PC (16:0/2:0)	538.351	[M+H]	239.7
PC (16:0E/2:0)	546.354	[M+Na]	240.6
PC (17:0/02:0)	538.387	[M+H]	244.2
PC (16:0/2:0)	560.333	[M+Na]	244
PC (O-18:0/2:0)	552.403	[M+H]	247.5
PC (17:0/02:0)	560.369	[M+Na]	250.2
PC (O-18:0/2:0)	574.385	[M+Na]	253.4
PC (11:0/11:0)	616.395	[M+Na]	258.9
PC(12:0/12:0)	622.445	[M+H]	260.6
PC(12:0/12:0)	644.427	[M+Na]	263.7
PC(14:0/14:0)	678.507	[M+H]	272.5
PC(14:0/14:0)	700.489	[M+Na]	274.5
PC 32:1	732.554	[M+H]	277.6
PC 32:2	752.521	[M+Na]	278
PC 34:3	756.554	[M+H]	278.2
PC 32:0	734.57	[M+H]	279.5
PC (16:1/16:1) (del9-cis)	730.539	[M+H]	278.4
PC 32:1	754.536	[M+Na]	280.3
PC 34:2	758.57	[M+H]	280.6
PC 32:0	756.552	[M+Na]	281.7
PC (16:1/16:1) (del9-cis)	752.521	[M+Na]	281.3
PC 34:1	760.586	[M+H]	283.1
PC 34:3	778.536	[M+Na]	283.1
PC 34:2	780.552	[M+Na]	284.2
PC 34:2	796.526	[M+K]	284.4
PC 34:1	804.549	[M+2Na-H]	285
PC(16:0/16:0)	734.57	[M+H]	284.6
PC 35:1	774.601	[M+H]	285.8
PC 34:1	782.568	[M+Na]	286
PC 36:4	804.552	[M+Na]	286.2
d7-PC (15:0-18:1)	753.614	[M+H]	285.4
PC 34:1	798.542	[M+K]	286.9
PC 35:2	794.568	[M+Na]	286.9
PC 36:2	786.601	[M+H]	287.1
PC 34:0	806.565	[M+2Na-H]	287.2
PC(16:0/16:0)	756.552	[M+Na]	286.2
PC 36:4 HETE	820.547	[M+Na]	288.1
PC 36:3	806.568	[M+Na]	288.2
PC 35:1	796.583	[M+Na]	288.3
PC 36:4 HETE	842.529	[M+2Na-H]	288.8
PC (18:1(9Z)/16:0)	760.586	[M+H]	287.9
PC 36:1	788.617	[M+H]	289.4
PC 36:3	828.549	[M+2Na-H]	289.6
PC 36:2	808.583	[M+Na]	289.8
PC 36:3 HETE	822.562	[M+Na]	290
PC 36:2	824.557	[M+K]	290.3
PC 36:3 HETE	844.544	[M+2Na-H]	290.9
PC 36:1	810.599	[M+Na]	291.4
PC 36:2 HETE	824.578	[M+Na]	291.4
PC 36:2	830.565	[M+2Na-H]	291.5
PC 36:1	826.573	[M+K]	292.2
PC (18:1(9Z)/16:0)	782.568	[M+Na]	292.1
PC 36:2 HETE	846.56	[M+2Na-H]	292.6
PC 36:1	832.581	[M+2Na-H]	293.2
PC 38:3	834.599	[M+Na]	294.2
PC 36:1 HETE	848.576	[M+2Na-H]	294.6
PC 40:6	856.583	[M+Na]	295.6
PC 36:0 HETE	850.591	[M+2Na-H]	295.9
PC (18:1/18:1) (del9-trans)	786.601	[M+H]	293.3
PC 40:5	858.599	[M+Na]	296.9
PC 40:4	860.615	[M+Na]	298.6
PC(18:0/18:0)	790.633	[M+H]	297.6
PC (18:1/18:1) (del9-trans)	808.583	[M+Na]	296.9
PC(18:0/18:0)	812.615	[M+Na]	298.6
PC(20:0/20:0)	846.695	[M+H]	308
PC(20:0/20:0)	868.677	[M+Na]	310.7
PC(22:0/22:0)	902.758	[M+H]	318.7
PC(22:0/22:0)	924.74	[M+Na]	323.9
PC(24:0/24:0)	980.802	[M+Na]	330.7
PC(24:0/24:0)	958.82	[M+H]	331.8
PE(6:0/6:0)	412.21	[M+H]	202.9
PE(6:0/6:0)	434.192	[M+Na]	208.4
d7-LysoPE (18:1)	469.342	[M+H-H2O]	217.7
d7-LysoPE (18:1)	487.353	[M+H]	217.8
PE(8:0/8:0)	468.273	[M+H]	220.3
d7-LysoPE (18:1)	509.335	[M+Na]	224.3
PE(8:0/8:0)	490.255	[M+Na]	227.5
PE(10:0/10:0)	524.335	[M+H]	235.4
PE(10:0/10:0)	546.317	[M+Na]	242.9
PE(12:0/12:0)	580.398	[M+H]	248.8
PE(12:0/12:0)	602.38	[M+Na]	253.7
PE(14:0/14:0)	636.46	[M+H]	261.2
PE(14:0/14:0)	658.442	[M+Na]	263.3
PE 34:3	758.471	[M+2Na-H]	263.8
PE(15:0/15:0)	664.492	[M+H]	267.3
PE 34:3	714.507	[M+H]	267
PE(15:0/15:0)	686.474	[M+Na]	270.3
PE (O-32:1)	720.492	[M+2Na-H]	269.4
PE 34:2	716.523	[M+H]	269.5
PE 32:1	712.489	[M+Na]	269.7
PE 32:1	734.471	[M+2Na-H]	270
PE 34:1	718.539	[M+H]	271.1
PE (O-34:3)	722.51	[M+Na]	271.9
d7-PE (15:0-18:1)	711.567	[M+H]	273.5
PE (O-34:3)	744.492	[M+2Na-H]	272.7
PE 34:3	736.489	[M+Na]	272.8
PE(16:0/16:0)	692.523	[M+H]	274.1
PE (O-36:3)	728.559	[M+H]	273.5
PE 34:2	738.505	[M+Na]	274.1
PE 34:2	760.487	[M+2Na-H]	274.4
PE 36:3	742.539	[M+H]	274.4
PE (O-34:2)	746.508	[M+2Na-H]	274.6
PE (O-34:2)	724.526	[M+Na]	274.7
PE(16:0/18:1)	718.539	[M+H]	275.8
PE 36:5	776.463	[M+K]	275.5
PE 34:2	754.479	[M+K]	275.9
PE (O-36:2)	730.575	[M+H]	276.1
PE 36:2	744.554	[M+H]	276.2
PE(16:0/16:0)	714.505	[M+Na]	277.3
PE 35:2	752.521	[M+Na]	276.7
PE 34:1	762.503	[M+2Na-H]	276.7
PE (O-34:1)	726.541	[M+Na]	276.9
PE 34:1	740.521	[M+Na]	277.1
PE (O-34:1)	748.523	[M+2Na-H]	277.3
PE 36:1	746.57	[M+H]	278.1
PE 36:4	784.487	[M+2Na-H]	278.1
PE (O-36:1)	732.591	[M+H]	278.2
PE (18:1/18:1)(del9-cis)	744.554	[M+H]	279.1
PE 34:0	720.554	[M+H]	279.3
PE 36:4	778.479	[M+K]	278.3
PE 35:2	768.495	[M+K]	278.5
PE 34:1	756.495	[M+K]	278.7
PE 36:3	764.521	[M+Na]	278.7
d7-PE (15:0-18:1)	733.549	[M+Na]	279.9
PE (O-36:3)	750.541	[M+Na]	279
PE (O-36:4)	770.508	[M+2Na-H]	279.2
PE 40:6	836.518	[M+2Na-H]	280.2
PE 36:3	780.495	[M+K]	280
PE 35:1	754.536	[M+Na]	280.4
PE 36:3	786.503	[M+2Na-H]	280.5
PE (O-36:3)	772.523	[M+2Na-H]	280.6
PE(16:0/18:1)	740.521	[M+Na]	281.7
PE 35:1	776.518	[M+2Na-H]	280.7
PE 36:2	766.536	[M+Na]	281
PE 34:0	742.536	[M+Na]	282.1
PE 40:8	788.523	[M+H]	282.3
PE 37:3	778.536	[M+Na]	281.3
PE (O-36:2)	752.557	[M+Na]	281.5
PE 36:2	782.51	[M+K]	281.8
PE (O-38:6)	794.508	[M+2Na-H]	282
PE (O-36:2)	774.539	[M+2Na-H]	282
PE 38:6	808.487	[M+2Na-H]	282.1
PE 38:6 HETE	802.5	[M+Na]	282.4
PE 36:2	788.518	[M+2Na-H]	282.4
PE (O-36:1)	754.573	[M+Na]	282.8
PE 37:3	800.518	[M+2Na-H]	283.2
PE 36:1	768.552	[M+Na]	283.3
PE 37:2	780.552	[M+Na]	283.3
PE 32:2	688.492	[M+H]	284.6
PE (O-38:5)	796.523	[M+2Na-H]	283.6
PE 38:5	804.495	[M+K]	283.9
PE (O-36:1)	776.555	[M+2Na-H]	284.3
PE (O-38:3)	778.573	[M+Na]	284.4
PE 40:8	810.505	[M+Na]	285.7
PE 38:5	810.503	[M+2Na-H]	284.7
PE 36:1	790.534	[M+2Na-H]	284.9
PE 36:0	748.586	[M+H]	286.1
PE 32:2	710.474	[M+Na]	286.2
PE (18:1/18:1)(del9-cis)	766.536	[M+Na]	285.8
PE 37:1	782.568	[M+Na]	285.5
PE 38:4	806.51	[M+K]	285.6
PE (O-38:4)	798.539	[M+2Na-H]	285.8
PE 38:4	812.518	[M+2Na-H]	286.1
PE 37:2	802.534	[M+2Na-H]	286.3
PE 38:1	796.583	[M+Na]	287.1
PE 40:7	856.526	[M+K]	287.2
PE 38:4 HETE	828.513	[M+2Na-H]	287.3
PE 38:3	814.534	[M+2Na-H]	287.6
PE 37:1	804.549	[M+2Na-H]	287.9
PE (O-38:3)	800.555	[M+2Na-H]	288.6
PE 36:0	770.568	[M+Na]	289.8
PE 40:7	834.503	[M+2Na-H]	289
PE (O-40:6)	822.539	[M+2Na-H]	289.3
PE 38:2	816.549	[M+2Na-H]	289.9
PE (O-38:2)	802.57	[M+2Na-H]	290.5
PE 40:5	816.552	[M+Na]	290.5
PE 40:5	838.534	[M+2Na-H]	290.7
PE 42:9	836.521	[M+Na]	291.6
PE 42:8	838.536	[M+Na]	292.3
PE 39:2	830.565	[M+2Na-H]	293
PE (O-40:4)	826.57	[M+2Na-H]	294.7
PG 34:3	789.466	[M-H+2Na]	277.2
PG 34:2	769.5	[M+Na]	277.4
PG 34:1	771.515	[M+Na]	279.3
PG 34:2	791.481	[M-H+2Na]	279.2
PG 34:1	793.497	[M-H+2Na]	280.5
PG 36:4	815.481	[M-H+2Na]	283.6
PG 36:3	817.497	[M-H+2Na]	285
PG 36:2	819.513	[M-H+2Na]	286.6
PG 36:1	821.528	[M-H+2Na]	288.2
PG 38:5	841.497	[M-H+2Na]	289.1
PG 38:4	843.513	[M-H+2Na]	290.2
PS 34:1	806.492	[M+2Na-H]	283
PS 36:2	788.544	[M+H]	283.1
PS 36:4	828.477	[M+2Na-H]	283.8
PS 38:5	810.529	[M+H]	283.9
PS (O-35:2)	804.513	[M+2Na-H]	284.6
PS 36:1	790.56	[M+H]	285.6
PS 38:4	812.544	[M+H]	286.7
PS 40:9	874.461	[M+2Na-H]	287.1
PS 36:2	826.5	[M+K]	287.5
PS 38:5	854.492	[M+2Na-H]	287.9
PS 37:4	842.492	[M+2Na-H]	288.1
PS 36:2	832.508	[M+2Na-H]	288.2
PS 38:5	848.484	[M+K]	288.9
PS 36:1	828.516	[M+K]	289.8
PS 38:2	816.575	[M+H]	290
PS 40:6	836.544	[M+H]	290
PS 36:1	834.524	[M+2Na-H]	290.2
PS 40:8	876.477	[M+2Na-H]	290.3
PS 38:4	856.508	[M+2Na-H]	291
PS 37:2	846.524	[M+2Na-H]	291.6
PS 38:4	850.5	[M+K]	291.7
PS 40:5	838.56	[M+H]	291.9
PS 38:1	818.591	[M+H]	291.9
PS 40:7	856.51	[M+Na]	291.9
PS 40:7	878.492	[M+2Na-H]	292.4
PS 40:4	840.575	[M+H]	293.5
PS 40:6	858.526	[M+Na]	294
PS 39:4	870.524	[M+2Na-H]	294.3
PS 38:2	860.539	[M+2Na-H]	294.8
PS 40:3	842.591	[M+H]	294.9
PS 42:9	902.492	[M+2Na-H]	294.9
PS 40:6	874.5	[M+K]	295.1
PS 37:1	848.539	[M+2Na-H]	295.8
PS 40:5	860.542	[M+Na]	296.1
PS 40:2	844.607	[M+H]	296.3
PS 40:5	876.516	[M+K]	296.6
PS 42:9	896.484	[M+K]	296.9
PS 40:4	862.557	[M+Na]	297.6
PS 42:5	866.591	[M+H]	297.6
PS 42:8	904.508	[M+2Na-H]	297.6
PS 38:1	862.555	[M+2Na-H]	297.7
PS 40:4	878.531	[M+K]	297.8
PS 40:6	880.508	[M+2Na-H]	298
PS 40:1	846.622	[M+H]	298.3
PS 41:6	894.524	[M+2Na-H]	298.5
PS 40:3	864.573	[M+Na]	298.6
PS 42:7	906.524	[M+2Na-H]	298.7
PS 42:4	868.607	[M+H]	298.7
PS 44:10	906.526	[M+Na]	299.2
PS 40:5	882.524	[M+2Na-H]	299.5
PS 42:6	908.539	[M+2Na-H]	299.8
PS 42:5	888.573	[M+Na]	300
PS 42:3	870.622	[M+H]	300.4
PS 40:4	884.539	[M+2Na-H]	300.6
PS 41:5	896.539	[M+2Na-H]	300.8
PS 42:4	890.589	[M+Na]	301.2
PS 40:2	888.571	[M+2Na-H]	301.8
PS 42:2	872.638	[M+H]	301.9
PS 42:5	910.555	[M+2Na-H]	302.5
PS 40:1	890.586	[M+2Na-H]	303.5
PS 44:8	932.539	[M+2Na-H]	303.6
PS 42:1	874.654	[M+H]	304.3
PS 42:2	894.62	[M+Na]	304.4
PS 44:7	934.555	[M+2Na-H]	305.5
PS 42:1	896.636	[M+Na]	305.7
PS 42:4	912.571	[M+2Na-H]	306.6
PS 42:2	916.602	[M+2Na-H]	308.5
PS 44:5	938.586	[M+2Na-H]	309.3
GlcCer 34:1	722.555	[M+Na]	280.1
GlcCer 36:1	710.593	[M+H-H2O]	281
GlcCer 34:0	724.57	[M+Na]	282
GlcCer 36:2	726.588	[M+H]	282.5
GlcCer 36:2	748.57	[M+Na]	282.6
GlcCer 36:1	728.604	[M+H]	283.5
GlcCer 36:1	750.586	[M+Na]	285.1
GlcCer 38:3	752.604	[M+H]	285.6
GlcCer 36:0	730.62	[M+H]	285.7
GlcCer 38:1	738.625	[M+H-H2O]	287.8
GlcCer 38:2	776.602	[M+Na]	288.5
GlcCer 37:1	764.602	[M+Na]	288.6
GlcCer 36:1 OH	766.581	[M+Na]	288.7
GlcCer 38:2	754.62	[M+H]	289
GlcCer 38:1	756.635	[M+H]	289.3
GlcCer 38:0	758.651	[M+H]	291.3
GlcCer 40:3	802.617	[M+Na]	291.4
GlcCer 40:2	764.64	[M+H-H2O]	291.5
GlcCer 38:1	778.617	[M+Na]	291.7
GlcCer 38:0	780.633	[M+Na]	292.4
GlcCer 39:1	792.633	[M+Na]	293.1
GlcCer 40:2	804.633	[M+Na]	293.2
GlcCer 40:1	766.656	[M+H-H2O]	293.9
GlcCer 38:1 OH	794.612	[M+Na]	294.2
GlcCer 40:1	784.667	[M+H]	295
GlcCer 40:2	782.651	[M+H]	295.1
GlcCer 41:1	780.672	[M+H-H2O]	295.8
GlcCer 41:2	818.649	[M+Na]	297.3
GlcCer 40:1	806.649	[M+Na]	297.3
GlcCer 40:0	786.682	[M+H]	297.4
GlcCer 42:2	792.672	[M+H-H2O]	297.6
GlcCer 41:1	798.682	[M+H]	298.3
GlcCer 42:3	830.649	[M+Na]	298.5
GlcCer 41:1	820.664	[M+Na]	298.6
GlcCer 40:0	808.664	[M+Na]	298.9
GlcCer 42:1	794.687	[M+H-H2O]	299.5
GlcCer 42:4 OH	822.646	[M+H]	300.2
GlcCer 42:2	810.682	[M+H]	300.4
GlcCer 42:2	832.664	[M+Na]	300.7
GlcCer 40:0 OH	802.677	[M+H]	301.4
GlcCer 42:3 OH	824.662	[M+H]	301.6
GlcCer 42:1	812.698	[M+H]	301.8
GlcCer 43:3	844.664	[M+Na]	301.9
GlcCer 44:2	820.703	[M+H-H2O]	302.7
GlcCer 42:1	834.68	[M+Na]	302.9
GlcCer 42:2 OH	848.659	[M+Na]	303.1
GlcCer 43:2	824.698	[M+H]	303.2
GlcCer 42:0	814.714	[M+H]	303.5
GlcCer 43:2	846.68	[M+Na]	303.6
GlcCer 42:0	836.696	[M+Na]	304.3
GlcCer 44:3	858.68	[M+Na]	305.1
GlcCer 42:1 OH	850.675	[M+Na]	305.4
GlcCer 42:1 OH	828.693	[M+H]	305.9
GlcCer 44:4 OH	872.659	[M+Na]	306
GlcCer 44:2	838.714	[M+H]	306.3
GlcCer 42:0 OH	852.691	[M+Na]	306.7
GlcCer 42:0 OH	830.708	[M+H]	307.3
GlcCer 43:2 OH	862.675	[M+Na]	307.3
GlcCer 44:2	860.696	[M+Na]	307.5
GlcCer 44:1	840.729	[M+H]	307.6
GlcCer 43:1 OH	864.691	[M+Na]	307.8
GlcCer 44:3 OH	874.675	[M+Na]	307.9
GlcCer 47:3	842.724	[M+H-2H2O]	308.9
GlcCer 44:1	862.711	[M+Na]	309.1
GlcCer 46:5 OH	876.693	[M+H]	309.9
GlcCer 44:2 OH	854.708	[M+H]	310.2
GlcCer 46:4 OH	878.708	[M+H]	310.7
GlcCer 44:1 OH	856.724	[M+H]	311.8
GlcCer 44:0 OH	858.74	[M+H]	313.1
GlcCer 47:0	870.753	[M+Na-2H2O]	314.8
GlcCer 50:4	882.755	[M+H-2H2O]	315.5
GlcCer 46:2	884.734	[M+H-H2O]	315.5
GlcCer 45:0 OH	872.755	[M+H]	316.3
GlcCer 46:1	886.75	[M+H-H2O]	317.5
GlcCer 49:1	896.768	[M+Na-2H2O]	318.8
GlcCer 49:0	898.784	[M+Na-2H2O]	320
Glyceryl Monomyristate	325.236	[M+Na]	183.5
d7-MG (18:1)	346.334	[M+H-H2O]	196.4
Oleoyl-glycerol	379.283	[M+Na]	197.2
d7-MG (18:1)	386.326	[M+Na]	198.5
Oleoyl-glycerol	357.3	[M+H]	202.9
d7-DG (15:0/18:1)	570.548	[M+H-H2O]	258
d7-DG (15:0/18:1)	610.54	[M+Na]	259
d7-DG (15:0/18:1)	588.558	[M+H]	260.5
d7-TG (15:0-18:1)	812.772	[M+H]	302
Dipalmitoylglycerol	591.496	[M+Na]	252.2
Dipalmitoylglycerol	607.47	[M+K]	255.1
SM 34:1	725.557	[M+Na]	279.9
SM 34:1	703.575	[M+H]	281.2
SM 36:2	751.573	[M+Na]	281.4
SM 35:1	739.573	[M+Na]	281.7
SM 36:2	729.591	[M+H]	285.3
SM 37:1	767.604	[M+Na]	286.5
d9-SM (18:1)	738.648	[M+H]	287.8
SM 36:1	753.589	[M+Na]	284.1
SM 36:1	731.607	[M+H]	288.4
d9-SM (18:1)	760.63	[M+Na]	288.8
SM 36:1	735.578	[M+Na-H2O]	290.3
SM 36:1	769.563	[M+K]	288.3
SM 37:1	745.622	[M+H]	289.8
SM 38:1	781.62	[M+Na]	293.3
SM 38:1	759.638	[M+H]	293.4
SM 40:2	807.636	[M+Na]	293.7
SM 39:1	795.636	[M+Na]	295.7
SM 38:0	805.617	[M+2Na-H]	295.8
SM 40:2	785.654	[M+H]	296.8
SM 39:1	773.654	[M+H]	297
SM 40:1	809.651	[M+Na]	297.2
SM 41:2	821.651	[M+Na]	297.5
SM 42:3	833.651	[M+Na]	298.8
SM 42:4	809.654	[M+H]	299
SM 40:1	787.669	[M+H]	299.1
SM 41:2	799.669	[M+H]	300.1
SM 41:1	823.667	[M+Na]	300.5
SM 42:3	811.669	[M+H]	300.8
SM 40:0	789.685	[M+H]	300.8
SM 42:2	835.667	[M+Na]	302
SM 41:0	847.664	[M+2Na-H]	302.3
SM 41:1	801.685	[M+H]	302.3
SM 42:2	813.685	[M+H]	302.2
SM 41:0	803.701	[M+H]	303.5
SM 42:1	837.683	[M+Na]	303.8
SM 42:1	815.701	[M+H]	304.4
SM 42:2	817.656	[M+Na-H2O]	305.6
SM 43:2	849.683	[M+Na]	304.8
SM 43:1	851.698	[M+Na]	305.4
SM 43:2	827.701	[M+H]	305.7
SM 44:3	861.683	[M+Na]	305.9
SM 42:0	817.716	[M+H]	306.5
SM 44:2	863.698	[M+Na]	307.7
SM 43:1	829.716	[M+H]	308.1
SM 44:2	841.716	[M+H]	308.7
SM 44:1	865.714	[M+Na]	309.1
SM 42:1 OH	853.678	[M+Na]	309.1
SM 44:1	843.732	[M+H]	311
Progesterone	337.214	[M+Na]	168
Pregnenolone	317.248	[M+H]	176.1
Progesterone	315.232	[M+H]	185.5
17-alpha-Hydroxyprogesterone	331.227	[M+H]	186.4
17alpha-Hydroxypregnenolone	333.243	[M+H]	189.2
Deoxycorticosterone Acetate	373.238	[M+H]	197.1
Cortisol-21-acetate	405.228	[M+H]	198.7
Cortisol-21-acetate	427.21	[M+Na]	202.9
Cortisol-21-acetate	443.184	[M+K]	207
17-alpha-Hydroxyprogesterone	353.209	[M+Na]	208.9
17alpha-Hydroxypregnenolone	355.225	[M+Na]	209.2
Pregnenolone	339.23	[M+Na]	214.8
Cholesteryl Palmitate	647.574	[M+Na]	286.5
d7-Cholesterol Ester (18:1)	680.634	[M+Na]	291.8
d7-Cholesterol	376.396	[M+H-H2O]	205.6
d7-Cholesterol	416.389	[M+Na]	239.2
2-Methoxyestrone	301.18	[M+H]	173.4
2-Methoxyestrone	323.162	[M+Na]	200.4
Testosterone	289.217	[M+H]	173.3
Epitestosterone	289.217	[M+H]	173.1
Androstenedione	287.201	[M+H]	182.8
Testosterone	311.199	[M+Na]	198.7
Epitestosterone	311.199	[M+Na]	198.3
Androstenedione	309.183	[M+Na]	203.4
Epitestosterone	599.408	[2M+Na]	254.5
Testosterone	599.408	[2M+Na]	281.1
Glycochenodeoxycholate	450.322	[M+H]	196.9
Cholate	431.277	[M+Na]	197.7
N-Glycocholate	466.317	[M+H]	199.7
N-Glycocholate	488.299	[M+Na]	202.5
Glycochenodeoxycholate	472.304	[M+Na]	203.8
N-Glycocholate	504.273	[M+K]	208.4
Lithocholyltaurine	506.292	[M+Na]	213.3
Cortisol	363.217	[M+H]	188.9
Cortisol	385.199	[M+Na]	211.6
Corticosterone	347.222	[M+H]	187
Cortexolone	347.222	[M+H]	187.8
Cortisone	361.202	[M+H]	188.4
2,1-Hydroxypregnenolone	333.243	[M+H]	189.3
Aldosterone	361.202	[M+H]	194.8
Aldosterone	383.183	[M+Na]	202.8
B-Cortol	391.246	[M+Na]	203.3
Corticosterone	385.178	[M+K]	209
Cortexolone	369.204	[M+Na]	211.4
2,1-Hydroxypregnenolone	355.225	[M+Na]	209.3
Corticosterone	369.204	[M+Na]	212.2
Cortisone	383.183	[M+Na]	213.5
Cortisol	401.173	[M+K]	213.2
Camphene	137.133	[M+H]	129.8
Camphene	159.115	[M+Na]	132.2
Linalool	177.126	[M+Na]	139.7
Thujone	153.128	[M+H]	140.9
Camphor	153.128	[M+H]	141.9
gamma,beta-Tocopherol	417.373	[M+H]	209.8
alpha-Tocopherol	431.389	[M+H]	213
Coenzyme Q10	885.674	[M+Na]	306.8
Retinoate	323.199	[M+Na]	182.1
Vitamin K2	445.311	[M+H]	197.4
Abscisic Acid	265.144	[M+H]	159.5
Abscisic Acid	287.126	[M+Na]	175.1
Secologanin	411.127	[M+Na]	190.7
Loganin	413.142	[M+Na]	194.4

## Sheet: 2. Small Molec Trendline
S2-2: Small molecules from CCS Compendium1 used to create the Small Molecule CCS vs. m/z trendline								1J. A. Picache, B. S. Rose, A. Balinski, K. L. Leaptrot, S. D. Sherrod, J. C. May and J. A. McLean, Chem. Sci., 2019, 10, 983–993.
Small Molecule	m/z	Ion Species	DTCCSN2
N,N-Dimethylglycine	104.071	[M+H]	123.1
Choline	104.108	[M+]	117.9
1,2-Phenylenediamine	109.077	[M+H]	129.1
Hydroquinone	111.045	[M+H]	113.9
3,4-Dihydroxypyridine	112.04	[M+H]	125.9
Cytosine	112.051	[M+H]	117.4
Cytosine	112.051	[M+H]	122.6
Uracil	113.035	[M+H]	126.2
Creatinine	114.066	[M+H]	123.3
L-Proline	116.07	[M+H]	125.4
Guanidinoacetate	118.061	[M+H]	125.4
Betaine	118.085	[M+H]	121.1
L-Valine	118.087	[M+H]	120.8
Succinic acid	119.034	[M+H]	121.9
L-Threonine	120.066	[M+H]	127.3
L-Cysteine	122.028	[M+H]	148.6
Nicotinamide	123.056	[M+H]	126.7
(2-Aminoethyl)phosphonate	126.031	[M+H]	130.1
3-Methylhistamine	126.103	[M+H]	123.8
1-Methylhistamine	126.103	[M+H]	121.8
Thymine	127.05	[M+H]	122.1
N-Acetylputrescine	131.118	[M+H]	128.4
Agmatine Sulfate	131.129	[M+H]	128.5
trans-4-Hydroxy-L-proline	132.064	[M+H]	127.9
L-Norleucine	132.102	[M+H]	136.4
L-Leucine	132.102	[M+H]	134.7
L-Isoleucine	132.102	[M+H]	134.3
L-Asparagine	133.061	[M+H]	130.7
trans-Cinnamaldehyde	133.065	[M+H]	121.5
D-Ornithine	133.096	[M+H]	127.9
L-Ornithine Monohydrochloride	133.098	[M+H]	128.1
Homocysteine	136.041	[M+H]	130.2
Creatinine	136.048	[M+Na]	132.9
Adenine	136.061	[M+H]	125.6
Hypoxanthine	137.046	[M+H]	130.5
L-Threonic Acid	138.053	[M+H]	136.1
Fumaric Acid	139.001	[M+Na]	132.8
2-Oxovaleric Acid	139.037	[M+Na]	130.8
Urocanate	139.049	[M+H]	134.8
6-Hydroxynicotinate	140.035	[M+H]	129.1
Betaine	140.067	[M+Na]	133.8
L-Valine	140.069	[M+Na]	133.1
Histidinol	142.098	[M+H]	128.8
L-Cysteine	144.01	[M+Na]	150.4
Nicotinamide	145.037	[M+Na]	136.4
Erythritol	145.046	[M+Na]	130
4-Guanidinobutanoate	146.092	[M+H]	129.9
Glutamine	147.076	[M+H]	130.9
L-Lysine	147.112	[M+H]	131.1
(2-Aminoethyl)phosphonate	148.013	[M+Na]	136.6
L-Glutamic Acid	148.06	[M+H]	130.9
Cinnamic Acid	149.06	[M+H]	144.4
L-Methionine	150.059	[M+H]	132.9
1-Methyladenine	150.078	[M+H]	127.5
Guanine	152.056	[M+H]	131
Xanthine	153.04	[M+H]	132.9
Mevalonolactone	153.053	[M+Na]	142.8
N-Acetylputrescine	153.1	[M+Na]	134.3
Dopamine	154.085	[M+H]	142.7
L-Asparagine	155.042	[M+Na]	129.3
Betaine	156.041	[M+K]	130.4
L-Histidine	156.077	[M+H]	131.9
Orotic Acid	157.025	[M+H]	138
Adenine	158.043	[M+Na]	137
Hypoxanthine	159.027	[M+Na]	135.9
L-alpha-Aminoadipate	162.075	[M+H]	135
N-Methyl-L-glutamate	162.077	[M+H]	132.6
Anabasine	163.124	[M+H]	139.3
Histidinol	164.079	[M+Na]	131.9
5-Hydroxymethyluracil	165.028	[M+Na]	141.2
Lumazine	165.041	[M+H]	134.6
7-Methylguanine	166.073	[M+H]	133.4
L-Phenylalanine	166.087	[M+H]	140.1
Quinolinic Acid	168.028	[M+H]	134.9
4-Acetamidobutanoate	168.061	[M+Na]	135.7
Uric Acid	169.036	[M+H]	130.5
Glutamine	169.059	[M+Na]	137.2
L-Lysine	169.094	[M+Na]	135.2
Pyridoxamine	169.097	[M+H]	134.4
L-Glutamic Acid	170.043	[M+Na]	142.4
Pyridoxine	170.083	[M+H]	134.5
3-Methyl-L-histidine	170.093	[M+H]	135.7
D-(+)-Xylose	173.042	[M+Na]	135
D-(-)-Arabinose	173.043	[M+Na]	134.5
D-(-)-Ribose	173.043	[M+Na]	135.8
L-Ribulose	173.043	[M+Na]	132
D-Xylulose	173.043	[M+Na]	140.9
Guanine	174.038	[M+Na]	137.7
Xanthine	175.023	[M+Na]	151.7
cis-Aconitic acid	175.024	[M+H]	151.2
trans-Aconitic Acid	175.024	[M+H]	152
Xylitol	175.058	[M+Na]	137.3
L-Arginine	175.117	[M+H]	136.3
Indole-3-acetate	176.072	[M+H]	136.4
Citrulline	176.103	[M+H]	137.7
L-Histidine	178.059	[M+Na]	134.7
Orotic Acid	179.007	[M+Na]	180.7
Methyleugenol	179.107	[M+H]	138.1
(S)-Carboxymethyl-L-cysteine	180.032	[M+H]	137.1
Tiglyl Glycine	180.064	[M+Na]	145.8
Hippurate	180.066	[M+H]	145.9
D-Mannosamine	180.086	[M+H]	138
Allantoin	181.032	[M+Na]	143.3
4,6-Dioxoheptanoic Acid	181.048	[M+Na]	138.6
Methionine Sulfoximine	181.065	[M+H]	137
Theobromine	181.072	[M+H]	131.1
Theobromine	181.072	[M+H]	137.1
L-Tyrosine	182.081	[M+H]	145.5
L-alpha-Aminoadipate	184.057	[M+Na]	140.1
4-Pyridoxate	184.059	[M+H]	136
Phosphocholine	184.073	[M+H]	137.1
Umbelliferone	185.022	[M+Na]	153.5
L-Glutamic Acid	186.016	[M+K]	149.3
Lumazine	187.024	[M+Na]	145
Rhamnose	187.058	[M+Na]	142.7
6-Deoxy-L-galactose	187.058	[M+Na]	146.4
7-Methylguanine	188.055	[M+Na]	148.8
L-Phenylalanine	188.069	[M+Na]	138.2
Guanine	190.012	[M+K]	136.2
L-Ribonic Acid	190.045	[M+Na]	142.6
Uric Acid	191.018	[M+Na]	142.6
Pyridoxamine	191.079	[M+Na]	145.7
Pyridoxine	192.062	[M+Na]	144.2
Dihydroxyacetone Phosphate	192.988	[M+Na]	143.2
Quinate	193.071	[M+H]	145
Myristicin	193.087	[M+H]	140.8
cis-Aconitic acid	197.006	[M+Na]	145.9
trans-Aconitic Acid	197.006	[M+Na]	148.2
D-Gluconate	197.066	[M+H]	141
L-Arginine	197.1	[M+Na]	147.9
Selenomethionine	198.001	[M+H]	135.4
N-Acetyl-L-aspartic Acid	198.036	[M+Na]	139.3
Citrulline	198.084	[M+Na]	139.2
L-Ascorbic Acid	199.022	[M+Na]	141.6
D-Glucuronolactone	199.022	[M+Na]	146
N-Formyl-L-methionine	200.035	[M+Na]	145.5
Methyleugenol	201.089	[M+Na]	159.3
(S)-Carboxymethyl-L-cysteine	202.014	[M+Na]	138.1
D-Mannosamine	202.068	[M+Na]	141.9
Methionine Sulfoximine	203.046	[M+Na]	138.2
Mannose	203.052	[M+Na]	141.6
Galactose	203.053	[M+Na]	142
Fructose	203.053	[M+Na]	141.7
D-(+)-Glucose	203.053	[M+Na]	146.8
alpha-D-Glucose	203.053	[M+Na]	146.5
L-Tyrosine	204.063	[M+Na]	143.2
Galactitol	205.066	[M+Na]	143.4
L-Tryptophan	205.096	[M+H]	151.3
D-Tryptophan	205.096	[M+H]	150.6
4-Pyridoxate	206.04	[M+Na]	150.6
Phosphocholine	206.055	[M+Na]	148
N-(3-Phenylpropionyl)-glycine	208.097	[M+H]	148.5
L-Kynurenine	209.091	[M+H]	149.8
DL-Kynurenine	209.091	[M+H]	149.6
Phosphocreatine	212.044	[M+H]	144.8
3-Methoxytyrosine	212.093	[M+H]	153.4
Isocitrate	215.017	[M+Na]	142.8
Quinate	215.052	[M+Na]	151.8
2-Methylhippuric Acid	216.064	[M+Na]	155.6
Glucuronate	217.03	[M+Na]	150.1
D-Glucuronic Acid	217.032	[M+Na]	152.2
Methylgalactoside	217.068	[M+Na]	145.4
2-Hydroxy Hippuric Acid	218.043	[M+Na]	153.9
D-Gluconate	219.049	[M+Na]	146.9
Selenomethionine	219.983	[M+Na]	138.2
O-Succinyl-homoserine	220.08	[M+H]	146.2
4-Pyridoxate	222.015	[M+K]	147.6
D-Erythrose-4-phosphate	222.998	[M+Na]	152.9
L-Cystathionine	223.073	[M+H]	147.4
L-Tryptophan	227.079	[M+Na]	147.2
D-Tryptophan	227.079	[M+Na]	147.9
Carnosine	227.115	[M+H]	150.8
N-(3-Phenylpropionyl)-glycine	230.079	[M+Na]	149.7
DL-Kynurenine	231.074	[M+Na]	152.7
L-Kynurenine	231.074	[M+Na]	153.3
D-Sedoheptulose	233.064	[M+Na]	149.8
3-Methoxytyrosine	234.073	[M+Na]	150.4
O-Succinyl-homoserine	242.062	[M+Na]	146
N-Acetyl-D-glucosamine	244.079	[M+Na]	158.6
N-Acetyl-D-glucosamine	244.079	[M+Na]	150.7
N-Acetyl-D-mannosamine	244.082	[M+Na]	150
L-Cystathionine	245.054	[M+Na]	147.2
Uridine	245.077	[M+H]	161.1
D-Biotin	245.096	[M+H]	151.4
N-Acetyl-D-tryptophan	247.108	[M+H]	154.7
Pyridoxal-5'-phosphate	248.031	[M+H]	152.4
Carnosine	249.095	[M+Na]	154.5
Deoxycytidine	250.077	[M+Na]	156.1
Mevalonic Acid-5-Pyrophosphate	251.03	[M+Na]	151.3
Deoxyuridine	251.062	[M+Na]	157.3
5'-Deoxyadenosine	252.108	[M+H]	152.3
5'-Deoxyadenosine	252.108	[M+H]	159.6
Deoxyadenosine	252.11	[M+H]	152.3
Deoxyadenosine	252.11	[M+H]	158.2
D-Ribose-5-phosphate	253.008	[M+Na]	151.2
Ribose-5-phosphate	253.009	[M+Na]	153.4
D-Xylose-5-phosphate	254.017	[M+Na]	150.3
Daidzein	255.066	[M+H]	156.2
Isoliquiritigenin	257.081	[M+H]	164
5-Methylcytidine	258.109	[M+H]	156.5
Thymidine	265.08	[M+Na]	161.2
Phenylacetyl-L-glutamine	265.119	[M+H]	159.9
Deoxycytidine	266.053	[M+K]	158.5
Uridine	267.058	[M+Na]	162.5
beta-Pseudouridine	267.059	[M+Na]	163.1
D-Biotin	267.079	[M+Na]	161.6
Adenosine	268.104	[M+H]	161.6
Adenosine	268.105	[M+H]	155.5
Inosine	269.089	[M+H]	158.2
N-Acetyl-D-tryptophan	269.09	[M+Na]	161.7
Pyridoxal-5'-phosphate	270.015	[M+Na]	162.4
Emodin	271.061	[M+H]	160.3
Genistein	271.061	[M+H]	162.3
Pinostrobin	271.097	[M+H]	163.2
Naringenin	273.076	[M+H]	166.9
5'-Deoxyadenosine	274.089	[M+Na]	168
Deoxyadenosine	274.091	[M+Na]	161.9
Daidzein	277.048	[M+Na]	172
Isoliquiritigenin	279.063	[M+Na]	186.2
5-Methylcytidine	280.091	[M+Na]	167.9
D-Glucose-6-phosphate	283.018	[M+Na]	158.8
Fructose-6-phosphate	283.018	[M+Na]	154.3
alpha-D-Glucose-1-phosphate	283.019	[M+Na]	159.8
Fructose-1-phosphate	283.019	[M+Na]	158.2
D-Fructose-6-phosphate	283.019	[M+Na]	155.2
D-Biotin	283.049	[M+K]	160.6
Guanosine	284.098	[M+H]	163.5
Acacetin	285.076	[M+H]	166
Prunetin	285.076	[M+H]	165.2
Xanthosine	285.08	[M+H]	162.1
Kaempferol	287.056	[M+H]	164.9
Cyanidin	287.056	[M+]	167.1
Phenylacetyl-L-glutamine	287.101	[M+Na]	170.2
Eriodictyol	289.071	[M+H]	169.4
Adenosine	290.087	[M+Na]	165.6
Formononetin	291.063	[M+Na]	175
Inosine	291.071	[M+Na]	172.1
Catechin	291.087	[M+H]	164.1
Genistein	293.043	[M+Na]	176.5
N-Acetyl-sulfamethoxazole	296.07	[M+H]	170.4
5'-Methylthioadenosine	298.097	[M+H]	162
5'-Methylthioadenosine	298.099	[M+H]	171
1-Methylguanosine	298.115	[M+H]	167.7
6-Phosphogluconic Acid	299.014	[M+Na]	166.1
Delphinidin	303.05	[M+]	170.3
Hesperetin	303.087	[M+H]	175.4
Xylobiose	305.085	[M+Na]	166.3
Guanosine	306.081	[M+Na]	175.3
Inosine	307.043	[M+K]	170.3
Prunetin	307.058	[M+Na]	180.3
Xanthosine	307.062	[M+Na]	173.4
2'-Deoxycytidine-5-monophosphate	308.065	[M+H]	164.5
Glutathione (Reduced)	308.091	[M+H]	167.9
Kaempferol	309.038	[M+Na]	186
Eriodictyol	311.053	[M+Na]	181
Catechin	313.069	[M+Na]	183.3
Isorhamnetin	317.066	[M+H]	171.9
N-Acetyl-sulfamethoxazole	318.052	[M+Na]	177.4
Myricetin	319.045	[M+H]	192.7
5'-Methylthioadenosine	320.079	[M+Na]	173.5
1-Methylguanosine	320.097	[M+Na]	179.7
Guanosine	322.054	[M+K]	174.3
Xanthosine	323.036	[M+K]	172.9
Thymidine-5'-monophosphate	323.064	[M+H]	162.8
Cytidine-5'-monophosphate	324.058	[M+H]	167.1
Cytidine-3'-phosphate	324.06	[M+H]	169.9
Uridine-5'-monophosphate	325.044	[M+H]	167
Hesperetin	325.069	[M+Na]	183.3
2'-Deoxycytidine-5-monophosphate	330.045	[M+Na]	156.6
2'-Deoxycytidine-5-monophosphate	330.045	[M+Na]	164.9
Cyclic-AMP	330.061	[M+H]	172.7
Cyclic-AMP	330.061	[M+H]	177
Glutathione (Reduced)	330.071	[M+Na]	167.1
Malvidin	331.082	[M+]	177.4
2-Deoxyadenosine-5-monophosphate	332.076	[M+H]	168.6
Nicotinamide Mononucleotide	335.063	[M+H]	165.8
3,5-Dibromo-1-tyrosine	337.903	[M+H]	167.5
Isorhamnetin	339.048	[M+Na]	194.7
Myricetin	341.027	[M+Na]	173.3
Melibiose	343.123	[M+H]	180.3
Thymidine-5'-monophosphate	345.047	[M+Na]	173.5
Thiamine Monophosphate	345.079	[M+H]	171.1
5,7-Dihydroxy-3,4,5-trimethoxyflavone	345.097	[M+H]	184.4
Cytidine-5'-monophosphate	346.039	[M+Na]	168.7
Cytidine-3'-phosphate	346.042	[M+Na]	173.8
Uridine-5'-monophosphate	347.026	[M+Na]	172.8
Adenosine-5'-monophosphate	348.069	[M+H]	171.5
2'-Deoxyguanosine 5'-monophosphate	348.071	[M+H]	177.3
Inosine-5'-monophosphate	349.053	[M+H]	174.9
Cyclic-AMP	352.04	[M+Na]	181.3
Cyclic-AMP	352.044	[M+Na]	189
2-Deoxyadenosine-5-monophosphate	354.058	[M+Na]	173.9
3,5-Dibromo-1-tyrosine	359.885	[M+Na]	161.7
Thyrotropin Releasing Hormone	363.175	[M+H]	179.7
Guanosine-5'-monophosphate	364.064	[M+H]	179.6
Cellobiose	365.104	[M+Na]	178.4
Palatinose	365.105	[M+Na]	176.2
Lactose	365.106	[M+Na]	175.2
beta-Gentiobiose	365.106	[M+Na]	179.4
Lactulose	365.106	[M+Na]	179
2-alpha-Mannobiose	365.106	[M+Na]	173.7
D-Maltose	365.106	[M+Na]	178.4
Melibiose	365.106	[M+Na]	177.1
D-(+)-Trehalose	365.106	[M+Na]	176.1
Sucrose	365.106	[M+Na]	173.9
Thiamine Monophosphate	367.058	[M+Na]	177.4
5,7-Dihydroxy-3,4,5-trimethoxyflavone	367.079	[M+Na]	208.7
Adenosine-5'-monophosphate	370.049	[M+Na]	177.1
2'-Deoxyguanosine 5'-monophosphate	370.049	[M+Na]	171.5
Inosine-5'-monophosphate	371.035	[M+Na]	171.5
Tangeritin	373.129	[M+H]	186.7
Riboflavin	377.143	[M+H]	189.7
D-(+)-Trehalose	381.075	[M+K]	179.7
Palatinose	381.078	[M+K]	177.7
Melibiose	381.078	[M+K]	179.8
Sucrose	381.079	[M+K]	175.5
D-Maltose	381.079	[M+K]	181.5
Cellobiose	381.079	[M+K]	180.6
Lactose	381.08	[M+K]	178.6
Thyrotropin Releasing Hormone	385.157	[M+Na]	183
Guanosine-5'-monophosphate	386.045	[M+Na]	174.3
(S)-Hexyl-glutathione	392.183	[M+H]	200.6
Tangeritin	395.111	[M+Na]	206.8
Rotenone	395.149	[M+H]	198.4
Riboflavin	399.128	[M+Na]	198.1
(S)-Adenosyl-L-methionine	399.145	[M+H]	185.6
(S)-Hexyl-glutathione	414.164	[M+Na]	201
Rotenone	417.131	[M+Na]	211.8
Mangiferin	423.093	[M+H]	195.4
Adenosine-5'-diphosphate (From Bacterial Source)	428.033	[M+H]	187.2
Trehalose-6-phosphate	445.072	[M+Na]	191.2
Adenosine-5'-diphosphate (From Bacterial Source)	450.014	[M+Na]	194.2
Astilbin	451.124	[M+H]	204.6
Riboflavin-5'-monophosphate	457.112	[M+H]	200.2
5-Methyltetrahydrofolate	460.194	[M+H]	194.7
Astilbin	473.106	[M+Na]	211.3
Calcium Pantothenate	477.176	[M+H]	203
Riboflavin-5'-monophosphate	479.094	[M+Na]	209.3
5-Methyltetrahydrofolate	482.176	[M+Na]	197.7
Cytidine-5'-triphosphate	483.993	[M+H]	188.5
Cytidine-5'-diphosphocholine	489.115	[M+H]	197.6
Thymidine-5'-triphosphate	504.949	[M+Na]	206.1
Cytidine-5'-triphosphate	505.974	[M+Na]	197.2
Adenosine-5'-triphosphate	508.003	[M+H]	196.7
Cytidine-5'-diphosphocholine	511.097	[M+Na]	207.7
D-(+)-Raffinose	527.158	[M+Na]	208.2
1-Kestose	527.159	[M+Na]	204.2
Adenosine-5'-triphosphate	529.985	[M+Na]	204.2
Amentoflavone	539.098	[M+H]	228.7
Naringin	581.187	[M+H]	239.1
Biliverdin	583.255	[M+H]	244.1
Adenosine-5'-diphosphoglucose	590.09	[M+H]	216.5
Naringin	603.169	[M+Na]	232.5
Biliverdin	605.236	[M+Na]	246.8
Guanosine Diphosphate Mannose	606.081	[M+H]	227.7
Rutin	611.161	[M+H]	234.7
Adenosine-5'-diphosphoglucose	612.072	[M+Na]	225.6
Adenosine-5'-diphosphoglucose	628.034	[M+K]	225.9
Guanosine Diphosphate Mannose	628.063	[M+Na]	222.5
Rutin	633.143	[M+Na]	250
beta-Nicotinamide Adenine Dinucleotide	664.114	[M+H]	227.7
alpha-Nicotinamide Adenine Dinucleotide (yeast)	664.117	[M+H]	240.4
Nicotinamide Hypoxanthine Dinucleotide	665.097	[M+H]	221.4
beta-Nicotinamide Adenine Dinucleotide	686.096	[M+Na]	223.5
alpha-Nicotinamide Adenine Dinucleotide (yeast)	686.099	[M+Na]	233.2
Nicotinamide Hypoxanthine Dinucleotide	687.078	[M+Na]	230.5
Stachyose	689.211	[M+Na]	235.2

## Sheet: 3. Peptide Trendline
S2-3: Peptides from CCS Compendium1 used to create the Peptide CCS vs. m/z trendline								1J. A. Picache, B. S. Rose, A. Balinski, K. L. Leaptrot, S. D. Sherrod, J. C. May and J. A. McLean, Chem. Sci., 2019, 10, 983–993.
Peptide	m/z	Ion Species	DTCCSN2	z
GLVK (Tryptic Peptide)	416.287	[M+H]	205.3	1
ELR (Tryptic Peptide)	417.246	[M+H]	200.3	1
YVR (Tryptic Peptide)	437.251	[M+H]	202.7	1
EYK (Tryptic Peptide)	439.219	[M+H]	203.2	1
SPIK (Tryptic Peptide)	444.282	[M+H]	203.8	1
DVCK (Tryptic Peptide)	464.218	[M+H]	205.8	1
WIR (Tryptic Peptide)	474.283	[M+H]	213.3	1
GVFR (Tryptic Peptide)	478.278	[M+H]	214.2	1
MIIK (Tryptic Peptides)	504.322	[M+H]	228.2	1
FGER or VYAR or DPVR(Na) (Tryptic Peptide)	508.252	[M+H]	217.7	1
MVIR (Tryptic Peptide)	518.312	[M+H]	228.3	1
FWGK (Tryptic Peptide)	537.283	[M+H]	230.4	1
MVIR (Tryptic Peptide)	540.294	[M+Na]	233.2	1
VASLR (Tryptic Peptide)	545.341	[M+H]	232	1
TGQIK (Tryptic Peptide)	547.333	[M+H]	230.2	1
FLNR (Tryptic Peptide)	549.315	[M+H]	231.6	1
NFNR (Tryptic Peptide)	550.274	[M+H]	224	1
LEYK (Tryptic Peptide)	552.303	[M+H]	234	1
TGQIK (Tryptic Peptide)	569.315	[M+Na]	217.2	1
EWTR (Tryptic Peptide)	591.289	[M+H]	229.7	1
AMGYR (Tryptic Peptide)	597.282	[M+H]	241.3	1
QISVR (Tryptic Peptide)	602.363	[M+H]	240.4	1
GITWK (Tryptic Peptide)	604.345	[M+H]	236.1	1
LWSAK (Tryptic Peptide)	604.346	[M+H]	237.7	1
AFDEK (Tryptic Peptide)	609.288	[M+H]	238.1	1
FSSDR (Tryptic Peptide)	611.279	[M+H]	234.5	1
FVVPR (Tryptic Peptide)	617.378	[M+H]	247.8	1
FVVPR (Tryptic Peptide)	617.378	[M+H]	252.6	1
IPELR (Tryptic Peptide)	627.383	[M+H]	245.4	1
GQIVGR (Tryptic Peptide)	629.374	[M+H]	243.9	1
IFVQK (Tryptic Peptide)	634.392	[M+H]	248.5	1
VSLAEK (Tryptic Peptide)	646.378	[M+H]	247.4	1
AAGHDGK (Tryptic Peptide)	655.316	[M+H]	247.4	1
NVATPR (Tryptic Peptide)	657.368	[M+H]	240	1
NVATPR (Tryptic Peptide)	657.368	[M+H]	251.4	1
QEPER (Tryptic Peptide)	658.316	[M+H]	243	1
ANIDVK (Tryptic Peptide)	659.373	[M+H]	246.4	1
LDWDK (Tryptic Peptide)	676.331	[M+H]	251.4	1
YIPGTK (Tryptic Peptide)	678.382	[M+H]	254.4	1
VSALYK (Tryptic Peptide)	680.398	[M+H]	260.8	1
AWSVAR (Tryptic Peptide)	689.373	[M+H]	255.7	1
NIATSGK (Tryptic Peptide)	690.379	[M+H]	255.3	1
EELFR (Tryptic Peptide)	693.357	[M+H]	253.6	1
DHLVGR (Tryptic Peptide)	696.379	[M+H]	246.9	1
TVMIGGK (Tryptic Peptide)	705.397	[M+H]	261.4	1
NIATSGK (Tryptic Peptide)	712.361	[M+Na]	251.2	1
GVLHAVK (Tryptic Peptide)	723.452	[M+H]	268.2	1
SVYDSR (Tryptic Peptide)	726.342	[M+H]	257.3	1
VEDVDR (Tryptic Peptide)	732.353	[M+H]	247.4	1
NVPLYK (Tryptic Peptide)	733.425	[M+H]	267	1
IATAIEK (Tryptic Peptide)	745.446	[M+H]	273.2	1
NYQEAK (Tryptic Peptide)	752.358	[M+H]	260	1
LNQLLR (Tryptic Peptide)	756.473	[M+H]	274	1
TNGITPR (Tryptic Peptide)	758.416	[M+H]	255.5	1
TNGITPR (Tryptic Peptide)	758.416	[M+H]	267.9	1
TNGITPR (Tryptic Peptide)	758.416	[M+H]	277.5	1
IATAIEK (Tryptic Peptide)	767.428	[M+Na]	270.6	1
LPAPDEK (Tryptic Peptide)	769.41	[M+H]	265.3	1
MIFAGIK (Tryptic Peptide)	779.448	[M+H]	274.9	1
HLADLSK (Tryptic Peptide)	783.436	[M+H]	271.6	1
LVTDLTK (Tryptic Peptide)	789.472	[M+H]	274.8	1
YDLDFK (Tryptic Peptide)	800.383	[M+H]	271.5	1
TFAEALR (Tryptic Peptide)	807.437	[M+H]	281.8	1
YVVDTSK (Tryptic Peptide)	811.42	[M+H]	273.4	1
AADALLLK or DIVGAVLK (Tryptic Peptide)	814.504	[M+H]	276.2	1
AADALLLK or DIVGAVLK (Tryptic Peptide)	814.506	[M+H]	289.2	1
ATEEQLK (Tryptic Peptide)	818.426	[M+H]	278	1
TIAQYAR (Tryptic Peptide)	822.447	[M+H]	280	1
AWEVTVK (Tryptic Peptide)	832.457	[M+H]	278.2	1
IGDYAGIK (Tryptic Peptide)	836.452	[M+H]	281.7	1
IHSEILK (Tryptic Peptide)	839.499	[M+H]	289.5	1
VLVDLER (Tryptic Peptide)	843.494	[M+H]	283.5	1
FAAYLER (Tryptic Peptide)	869.452	[M+H]	293.1	1
DDSPDLPK (Tryptic Peptide)	886.416	[M+H]	284.9	1
YGNPWEK (Tryptic Peptide)	893.416	[M+H]	283.2	1
DIPVPKPK (Tryptic Peptide)	893.546	[M+H]	289.2	1
NLAENISR (Tryptic Peptide)	916.485	[M+H]	288.6	1
APNDFNLK (Tryptic Peptide)	918.468	[M+H]	298.5	1
AEFVEVTK (Tryptic Peptide)	922.489	[M+H]	293.7	1
YLYEIAR (Tryptic Peptide)	927.494	[M+H]	302.8	1
VLGIDGGEGK (Tryptic Peptide)	944.505	[M+H]	289.6	1
NNVVNTMR (Tryptic Peptide)	947.473	[M+H]	295.9	1
EDLIAYLK (Tryptic Peptide)	964.535	[M+H]	307	1
EALDFFAR (Tryptic Peptide)	968.484	[M+H]	302.3	1
HLHFTLVK (Tryptic Peptide)	994.584	[M+H]	316.7	1
LVVSTQTALA (Tryptic Peptide)	1002.58	[M+H]	309.5	1
ANELLINVK (Tryptic Peptide)	1013.6	[M+H]	322.5	1
QTALVELLK (Tryptic Peptide)	1014.62	[M+H]	321.7	1
LVVSTQTALA (Tryptic Peptide)	1024.57	[M+Na]	315.9	1
VIFLENYR (Tryptic Peptide)	1053.57	[M+H]	312.9	1
TNFDAFPDK (Tryptic Peptide)	1054.48	[M+H]	313.6	1
MSLVEEGAVK (Tryptic Peptide)	1062.55	[M+H]	325.6	1
EIWGVEPSR (Tryptic Peptide)	1072.54	[M+H]	313.5	1
TNFDAFPDK (Tryptic Peptide)	1076.47	[M+Na]	315.5	1
TQQHYYEK (Tryptic Peptide)	1096.51	[M+H]	318.7	1
VAAAFPGDVDR (Tryptic Peptide)	1117.56	[M+H]	316.1	1
VAAAFPGDVDR (Tryptic Peptide)	1117.56	[M+H]	325.6	1
GVIFYESHGK (Tryptic Peptide)	1136.57	[M+H]	329.2	1
YEFGIFNQK (Tryptic Peptide)	1145.56	[M+H]	329.4	1
IGSEVYHNLK (Tryptic Peptide)	1159.61	[M+H]	343.8	1
LVNELTEFAK (Tryptic Peptide)	1163.63	[M+H]	338.8	1
TGPNLHGLFGR (Tryptic Peptide)	1168.62	[M+H]	330.6	1
DFYELEPHK (Tryptic Peptide)	1177.55	[M+H]	343.5	1
GLAGVENVTELK (Tryptic Peptide)	1229.67	[M+H]	352.4	1
SISIVGSYVGNR (Tryptic Peptide)	1251.67	[M+H]	342.9	1
VFADYEEYVK (Tryptic Peptide)	1262.59	[M+H]	355.5	1
GYNAQEYYDR (Tryptic Peptide)	1278.54	[M+H]	351	1
HPEYAVSVLLR (Tryptic Peptide)	1283.71	[M+H]	372.9	1
NVNDVIAPAFVK (Tryptic Peptide)	1286.71	[M+H]	355.4	1
VNQIGTLSESIK (Tryptic Peptide)	1288.71	[M+H]	352.9	1
SIGGEVFIDFTK (Tryptic Peptide)	1312.68	[M+H]	370.4	1
DYYFALAHTVR (Tryptic Peptide)	1355.67	[M+H]	374.8	1
ANGTTVLVGMPAGAK (Tryptic Peptide)	1386.74	[M+H]	364.1	1
TVMENFVAFVDK (Tryptic Peptide)	1399.69	[M+H]	377.8	1
GNPTVEVELTTEK (Tryptic Peptide)	1416.72	[M+H]	381.9	1
HLQIIYEINQR (Tryptic Peptide)	1426.78	[M+H]	379.6	1
LLSYVDDEAFIR (Tryptic Peptide)	1440.74	[M+H]	382.7	1
VLYPNDNFFEGK (Tryptic Peptide)	1442.7	[M+H]	381.9	1
VVGLSTLPEIYEK (Tryptic Peptide)	1447.8	[M+H]	386.9	1
TGQAPGFTYTDANK (Tryptic Peptide)	1470.69	[M+H]	364.9	1
LGEYGFQNALIVR (Tryptic Peptide)	1479.8	[M+H]	377	1
EETLMEYLENPK (Tryptic Peptide)	1495.7	[M+H]	386	1
DFNVGGYIQAVLDR (Tryptic Peptide)	1566.79	[M+H]	392.9	1
AVDDFLISLDGTANK (Tryptic Peptide)	1578.8	[M+H]	392	1
QIIEQLSSGFFSPK (Tryptic Peptide)	1580.83	[M+H]	393.6	1
Poly-(glycine)5	304.126	[M+H]	161.43	1
Poly-(glycine)6	361.147	[M+H]	171.04	1
Poly-(glycine)7	418.169	[M+H]	181.73	1
Poly-(glycine)8	475.19	[M+H]	194.12	1
Poly-(glycine)9	532.212	[M+H]	206.52	1
Poly-(glycine)10	589.233	[M+H]	216.15	1
Poly-(glycine)11	646.255	[M+H]	226.02	1
Poly-(glycine)12	703.276	[M+H]	233.99	1
Poly-(glycine)13	760.297	[M+H]	245	1
Poly-(glycine)14	817.319	[M+H]	254.51	1
Poly-(glycine)15	874.34	[M+H]	260.41	1
Poly-(glycine)16	931.362	[M+H]	270.83	1
Poly-(glycine)17	988.383	[M+H]	277.57	1
Poly-(glycine)18	1045.4	[M+H]	282.6	1
Poly-DL-(alanine)4	303.167	[M+H]	166	1
Poly-DL-(alanine)5	374.204	[M+H]	180.3	1
Poly-DL-(alanine)6	445.241	[M+H]	194	1
Poly-DL-(alanine)7	516.278	[M+H]	209.7	1
Poly-DL-(alanine)8	587.315	[M+H]	226.2	1
Poly-DL-(alanine)9	658.352	[M+H]	239.9	1
Poly-DL-(alanine)10	729.389	[M+H]	252.5	1
Poly-DL-(alanine)11	800.427	[M+H]	265.7	1
Poly-DL-(alanine)12	871.464	[M+H]	278.5	1
Poly-DL-(alanine)13	942.501	[M+H]	290.8	1
Poly-DL-(alanine)14	1013.54	[M+H]	302	1
Poly-DL-(alanine)15	1084.58	[M+H]	313.7	1
Poly-DL-(alanine)16	1155.61	[M+H]	324.3	1
Poly-DL-(alanine)17	1226.65	[M+H]	335.8	1
Poly-DL-(alanine)18	1297.69	[M+H]	346.3	1
Poly-DL-(alanine)19	1368.72	[M+H]	358.4	1
Poly-DL-(alanine)20	1439.76	[M+H]	366.1	1
Poly-DL-(alanine)21	1510.8	[M+H]	376.5	1
Poly-DL-(alanine)22	1581.83	[M+H]	387	1
Poly-DL-(alanine)23	1652.87	[M+H]	393	1

## Sheet: 4. Calibrant DT CCSs
S2-4: CCS Compendium1 Values for Calibrant Ions							1J. A. Picache, B. S. Rose, A. Balinski, K. L. Leaptrot, S. D. Sherrod, J. C. May and J. A. McLean, Chem. Sci., 2019, 10, 983–993.
Calibrant	m/z	Adduct	DTCCSN2	Class
PC 10:0	566.4	[M+H]+	245.4	Lipid
PC 12:0	622.4	[M+H]+	258.4	Lipid
PC 14:0	678.5	[M+H]+	270.4	Lipid
PC 16:1	730.5	[M+H]+	278.7	Lipid
PC 18:1-14:0	732.6	[M+H]+	281.1	Lipid
PE 10:0	524.3	[M+H]+	233	Lipid
PE 12:0	580.4	[M+H]+	246.7	Lipid
PE 14:0	636.5	[M+H]+	259.2	Lipid
PE 16:1	688.5	[M+H]+	263.8	Lipid
PE 16:0	692.5	[M+H]+	271.5	Lipid
Acetaminophen	152.1	[M+H]+	131.4	Small Molecule
L-Histidine	156.1	[M+H]+	132.1	Small Molecule
Caffeine	195.1	[M+H]+	140.2	Small Molecule
Carnosine	227.1	[M+H]+	150.8	Small Molecule
Carnosine	249.1	[M+Na]+	154.5	Small Molecule
AMP	348.1	[M+H]+	171.5	Small Molecule
Sucrose	365.1	[M+Na]+	173.9	Small Molecule
SAM	399.1	[M+H]+	185.6	Small Molecule
Poly-DL-(alanine)5	374.2	[M+H]+	180.3	Peptide (z=1)
Poly-DL-(alanine)6	445.2	[M+H]+	194	Peptide (z=1)
Poly-DL-(alanine)7	516.3	[M+H]+	209.7	Peptide (z=1)
Poly-DL-(alanine)8	587.3	[M+H]+	226.2	Peptide (z=1)
Poly-DL-(alanine)9	658.3	[M+H]+	239.9	Peptide (z=1)
Poly-DL-(alanine)10	729.4	[M+H]+	252.5	Peptide (z=1)
Poly-DL-(alanine)11	800.4	[M+H]+	265.7	Peptide (z=1)
Poly-DL-(alanine)12	871.5	[M+H]+	278.5	Peptide (z=1)
Poly-DL-(alanine)13	942.5	[M+H]+	290.8	Peptide (z=1)
Poly-DL-(alanine)13	471.8	[M+2H]+	319.4	Peptide (z=2)
Poly-DL-(alanine)14	507.3	[M+2H]+	332.2	Peptide (z=2)
Poly-DL-(alanine)15	542.8	[M+2H]+	344.4	Peptide (z=2)
Poly-DL-(alanine)16	578.3	[M+2H]+	356.5	Peptide (z=2)
Poly-DL-(alanine)17	613.8	[M+2H]+	368.3	Peptide (z=2)
Poly-DL-(alanine)18	649.3	[M+2H]+	380.6	Peptide (z=2)
Poly-DL-(alanine)19	684.9	[M+2H]+	391.9	Peptide (z=2)
Poly-DL-(alanine)20	720.4	[M+2H]+	403.7	Peptide (z=2)
Poly-DL-(alanine)21	755.9	[M+2H]+	414.8	Peptide (z=2)
Poly-DL-(alanine)22	791.4	[M+2H]+	425.3	Peptide (z=2)
Poly-DL-(alanine)23	826.9	[M+2H]+	436.5	Peptide (z=2)
Poly-DL-(alanine)24	862.5	[M+2H]+	447.7	Peptide (z=2)
Poly-DL-(alanine)25	898	[M+2H]+	458.5	Peptide (z=2)
Poly-DL-(alanine)26	933.5	[M+2H]+	470.9	Peptide (z=2)
Poly-DL-(alanine)27	969	[M+2H]+	483.5	Peptide (z=2)
Poly-DL-(alanine)24	575.3	[M+3H]+	551.8	Peptide (z=3)
Poly-DL-(alanine)25	599	[M+3H]+	562.8	Peptide (z=3)
Poly-DL-(alanine)26	622.7	[M+3H]+	578.2	Peptide (z=3)
Poly-DL-(alanine)27	646.3	[M+3H]+	592.7	Peptide (z=3)
Poly-DL-(alanine)28	670	[M+3H]+	607.4	Peptide (z=3)
Poly-DL-(alanine)31	741.1	[M+3H]+	649.3	Peptide (z=3)
Poly-DL-(alanine)32	764.7	[M+3H]+	663.3	Peptide (z=3)
Poly-DL-(alanine)35	835.8	[M+3H]+	701	Peptide (z=3)
Poly-DL-(alanine)36	859.5	[M+3H]+	713.7	Peptide (z=3)
Poly-DL-(alanine)37	883.1	[M+3H]+	728	Peptide (z=3)
Poly-DL-(alanine)38	906.8	[M+3H]+	737.4	Peptide (z=3)
Poly-DL-(alanine)39	930.5	[M+3H]+	750.1	Peptide (z=3)
Poly-DL-(alanine)40	954.2	[M+3H]+	762.1	Peptide (z=3)
Poly-DL-(alanine)41	977.8	[M+3H]+	787.2	Peptide (z=3)

## Sheet: 5. DT CCSs for NIST SRM1950
S2-5: Reference CCS values for lipids and small molecules detected in NIST SRM1950							CCS Compendium:	J. A. Picache, B. S. Rose, A. Balinski, K. L. Leaptrot, S. D. Sherrod, J. C. May and J. A. McLean, Chem. Sci., 2019, 10, 983–993.
							CCSBase:	Ross, D. H., Cho, J. H. & Xu, L. Anal. Chem., 2020, 92, 6, 4548–4557. (Experimental DT)
IDs	Adduct	Exact m/z	Avg. CCS (Å2)	Std Dev (Å2)	Source		Other:	Ross, D. H., Cho, J. H. & Xu, L. Anal. Chem., 2020, 92, 6, 4548–4557 (CCSBase predicted, CCSBase experimental TW & TIM)
TG 50:3	[M+NH4]+	846.754	312.95	1.19578	CCSBase			Z. Zhou, M. Luo, X. Chen, Y. Yin, X. Xiong, R. Wang, and Z.-J. Zhu*, Nat. Comm., 2020, 11:4334. (AllCCS predicted)
TG 52:5	[M+NH4]+	870.754	315.078	1.44425	CCSBase			S.M. Colby, J.R. Nunez, Colby, S.M., Nuñez, J.R., Hodas, N.O., Corley, C.D. and Renslow, R.R., Anal. Chem., 2019, 92(2), 1720-1729 (HMDB DarkChem Predicted)
TG 52:4	[M+NH4]+	872.77	317.668	1.4839	CCSBase			G. Paglia, et. al. Anal. Chem. 2015, 87(2), 1137-1144
TG 52:3	[M+NH4]+	874.786	320.438	1.90158	CCSBase
TG 54:5	[M+NH4]+	898.786	321.716	1.56201	CCSBase
PC 30:0	[M+H]+	706.538	277.043	0.697591	CCSBase
PC 32:1	[M+H]+	732.554	278.365	1.547	CCSCompendium, CCSBase
d7-PC (15:0-18:1)	[M+H]+	753.614	285.4	0.326	CCSCompendium
PC 34:3	[M+H]+	756.554	280	1.552	CCSCompendium, CCSBase
PC 34:2	[M+H]+	758.569	282.307	1.01335	CCSCompendium, CCSBase
PC 34:2	[M+Na]+	780.551	286.8	1.585	CCSCompendium, CCSBase
PC 36:4	[M+H]+	782.569	286.639	0.55644	Other
PC 36:3	[M+H]+	784.585	288.8	0	CCSBase
PC 36:2	[M+H]+	786.601	288.668	1.01991	CCSCompendium, CCSBase
PC 36:4	[M+Na]+	804.551	286.2	1.594	CCSCompendium
PC 36:3	[M+Na]+	806.567	290.05	1.603	CCSCompendium, CCSBase
PC 36:2	[M+Na]+	808.583	291.97	1.05492	CCSCompendium, CCSBase
PC 36:1	[M+Na]+	810.598	293.475	1.36196	CCSCompendium, CCSBase
PC 38:4	[M+Na]+	832.583	298.5	0	CCSBase
PC 38:3	[M+Na]+	834.598	294.2	1.638	CCSCompendium
SM-d32:1	[M+H]+	675.544	276.03	0.806102	CCSBase
SM-d33:1	[M+H]+	689.559	279.2	0	CCSBase
SM-d34:2	[M+H]+	701.559	281.4	0	CCSBase
SM-d34:1	[M+H]+	703.575	281.857	1.25325	CCSCompendium, CCSBase
SM-d36:2	[M+H]+	729.59	285.7	1.593	CCSCompendium, CCSBase
SM-d36:1	[M+H]+	731.606	288.202	0.77542	CCSCompendium, CCSBase
d9-SM (18:1)	[M+H]+	738.648	287.8	0.334	CCSCompendium
SM-d40:2	[M+H]+	785.653	297.645	0.829944	CCSCompendium, CCSBase
SM-d42:2	[M+H]+	813.684	303.535	1.25348	CCSCompendium, CCSBase
LysoPC 14:0	[M+H]+	468.308	220.8	0.451	CCSCompendium
LysoPC 16:1	[M+H]+	494.324	225.028	1.2302	Other
LysoPC 17:0	[M+H]+	510.355	233.677	0.550887	Other
LysoPC 16:0	[M+Na]+	518.322	234.3	0.976	CCSCompendium
LysoPC 18:1	[M+H]+	522.355	233.2	0.428	CCSCompendium
LysoPC 18:0	[M+H]+	524.371	238.8	0.898	CCSCompendium
d7-LysoPC 18:1	[M+H]+	529.4	235	0.673	CCSCompendium
LysoPC 18:1	[M+Na]+	544.337	236.7	1.097	CCSCompendium
LysoPC 18:0	[M+Na]+	546.353	241.5	0.85	CCSCompendium
LysoPC 20:2	[M+Na]+	570.353	240.06	1.43835	Other
LysoPE 16:0	[M+H]+	454.293	213.7	0	CCSBase
LysoPE 18:0	[M+H]+	482.324	221.699	0.601651	Other
d7-LysoPE (18:1)	[M+H]+	487.353	217.8	0.041	CCSCompendium
LysoPE 20:4	[M+H]+	502.293	217.501	2.4938	Other
Cholesterol	[M+H-H2O]+	369.351	204.605	0.558084	Other
Choline	[M]+	104.108	117.9	0.717	CCSCompendium
Creatinine	[M+H]+	114.066	123.375	0.154945	CCSCompendium, CCSBase
Valine	[M+H]+	118.086	120.85	0.311	CCSCompendium, CCSBase
Hypoxanthine	[M+H]+	137.046	128.25	2.29906	CCSCompendium, CCSBase
Valine	[M+Na]+	140.068	133.25	0.606	CCSCompendium, CCSBase
Triethanolamine	[M+H]+	150.112	130.972	1.92993	Other
Carnitine	[M+H]+	162.113	132.9	0.171	CCSCompendium, CCSBase
Arginine	[M+H]+	175.119	136.225	0.463596	CCSCompendium, CCSBase
Cotinine	[M+H]+	177.102	140.123	1.37374	Other
Paraxanthine	[M+H]+	181.072	135.642	1.97183	CCSCompendium, CCSBase
Phosphocholine	[M]+	184.074	137.1	0.625	CCSCompendium
Caffeine	[M+H]+	195.088	139.625	1.35847	CCSCompendium, CCSBase
Acetyl-carnitine	[M+H]+	204.123	143.375	0.190316	CCSCompendium, CCSBase
Benzoylecgonine	[M+H]+	290.139	167.306	1.14803	Other
Trazodone	[M+H]+	372.159	191.067	2.0502	CCSBase
Sucrose	[M+H]+	365.106	173.925	0.0572276	CCSBase

## Sheet: 6. MOCCal Results LC SRM1950
S2-6: Averaged MOCCal results (n=3) for lipids and small molecules in NIST SRM1950 measured by LC-IM-MS
IDs	Adduct	Avg. m/z	Avg. TW ta (ms)	%RSD TW ta (ms)	Avg. TWCCSN2 (Å2)	Std Dev TWCCSN2 (Å2)	% CCS Error	Calibrant Class Assignment	Avg. Calibration Effect
TG 50:3	[M+NH4]+	846.751	10.1806	0.375716	313.79	1.12402	0.268413	lipid	1.33333
TG 52:5	[M+NH4]+	870.749	10.3573	0.369307	316.953	1.9201	0.595197	lipid	1
TG 52:4	[M+NH4]+	872.769	10.4677	0	318.992	1.66203	0.416787	lipid	1
TG 52:3	[M+NH4]+	874.783	10.6444	0.359347	322.254	1.43608	0.566985	lipid	1
TG 54:5	[M+NH4]+	898.78	10.7548	0.355657	324.18	2.20091	0.765789	lipid	1
PC 30:0	[M+H]+	706.536	8.12685	0.470666	276.014	1.03089	0.371542	lipid	2
PC 32:1	[M+H]+	732.552	8.25935	0.463115	278.329	0.769014	0.0130524	lipid	2
d7-PC (15:0-18:1)	[M+H]+	753.612	8.50227	0.449883	282.809	0.953663	0.907732	lipid	2
PC 34:3	[M+H]+	756.553	8.30352	0.460652	279.006	1.06528	0.355	lipid	2
PC 34:2	[M+H]+	758.57	8.41394	0	281.088	0.443014	0.431564	lipid	2
PC 34:2	[M+Na]+	780.553	8.50227	0.449883	282.604	0.295524	1.46292	lipid	2
PC 36:4	[M+H]+	782.57	8.63478	0.44298	285.107	0.248138	0.534342	lipid	2
PC 36:3	[M+H]+	784.584	8.70103	0.439607	286.371	1.21233	0.840951	lipid	2
PC 36:2	[M+H]+	786.6	8.83353	0.433013	288.866	1.07878	0.0684754	lipid	2
PC 36:4	[M+Na]+	804.548	8.78936	0.435189	287.897	0.526821	0.592826	lipid	2
PC 36:3	[M+Na]+	806.569	8.81145	0	288.31	0.629746	0.599782	lipid	2
PC 36:2	[M+Na]+	808.583	8.89978	0.429789	289.956	0.185203	0.689797	lipid	2
PC 36:1	[M+Na]+	810.6	9.07645	0.729927	293.319	1.99379	0.0531561	lipid	2
PC 38:4	[M+Na]+	832.583	9.14271	0	294.407	0.804493	1.3713	lipid	2
PC 38:3	[M+Na]+	834.599	9.25312	0.826755	296.447	0.609276	0.763653	lipid	2
SM-d32:1	[M+H]+	675.541	8.17102	0.468122	277.097	0.421474	0.386673	lipid	2
SM-d33:1	[M+H]+	689.56	8.36977	0.457005	280.791	1.09029	0.569842	lipid	2
SM-d34:2	[M+H]+	701.557	8.28144	0	278.998	0.387145	0.853708	lipid	2
SM-d34:1	[M+H]+	703.574	8.48019	0	282.772	0.473773	0.324455	lipid	2
SM-d36:2	[M+H]+	729.585	8.63478	0.44298	285.513	1.18768	0.0653366	lipid	2
SM-d36:1	[M+H]+	731.602	8.78936	0.435189	288.418	0.528179	0.0747738	lipid	2
d9-SM (18:1)	[M+H]+	738.644	8.72311	0.438494	287.106	0.518825	0.24114	lipid	2
SM-d40:2	[M+H]+	785.654	9.34146	0	298.101	0.941866	0.153203	lipid	2
SM-d42:2	[M+H]+	813.679	9.6948	0.394545	304.904	0.472187	0.451129	lipid	1.33333
LysoPC 14:0	[M+H]+	468.31	5.23387	0	221.997	0.0932899	0.54212	lipid	1
LysoPC 16:1	[M+H]+	494.324	5.3222	0.718693	223.417	0.85338	0.715906	lipid	1
LysoPC 17:0	[M+H]+	510.356	5.76388	0	231.994	0.141451	0.720116	lipid	1
LysoPC 16:0	[M+Na]+	518.322	5.83013	0	233.209	0.144223	0.465785	lipid	1
LysoPC 18:1	[M+H]+	522.355	5.71971	0.668745	230.972	0.653211	0.955403	lipid	1
LysoPC 18:0	[M+H]+	524.371	5.96263	1.82435e-14	235.755	0.147014	1.27513	lipid	1
d7-LysoPC 18:1	[M+H]+	529.4	5.76388	0	231.764	0.141451	1.37688	lipid	1
LysoPC 18:1	[M+Na]+	544.34	5.56513	0	233.357	0.0835045	1.41234	singly charged peptide	2
LysoPC 18:0	[M+Na]+	546.353	5.63138	1.93166e-14	234.798	0.0824035	2.77529	singly charged peptide	2
LysoPC 20:2	[M+Na]+	570.351	5.78596	0.661088	237.909	0.845142	0.895957	singly charged peptide	2
LysoPE 16:0	[M+H]+	454.293	4.90261	0	215.549	0.0720833	0.865232	lipid	1
LysoPE 18:0	[M+H]+	482.327	5.20074	0.900773	221.106	0.843578	0.26714	lipid	1
d7-LysoPE (18:1)	[M+H]+	487.355	4.96886	0	220.372	0.0926337	1.1809	singly charged peptide	2
LysoPE 20:4	[M+H]+	502.293	4.90261	0	218.602	0.0938527	0.505831	singly charged peptide	2
Cholesterol	[M+H-H2O]+	369.351	4.35051	0.879214	205.819	0.796851	0.593154	lipid	1
Choline	[M]+	104.107	1.47962	2.58515	124.199	2.15582	5.34238	metabolite	4
Creatinine	[M+H]+	114.067	1.52378	0	125.405	0.0869741	1.6458	metabolite	4
Valine	[M+H]+	118.087	1.55691	3.00897	126.623	2.25214	4.77658	metabolite	4
Hypoxanthine	[M+H]+	137.045	1.59004	0	126.377	0.292742	1.46043	metabolite	4
Valine	[M+Na]+	140.068	1.72254	0	132.383	0.226769	0.650407	metabolite	3.33333
Triethanolamine	[M+H]+	150.112	1.65629	0	128.548	0.304763	1.8512	metabolite	3
Carnitine	[M+H]+	162.113	1.81087	2.11226	134.708	1.68247	1.36067	metabolite	3
Arginine	[M+H]+	175.119	1.92129	1.41544e-14	138.61	0.236102	1.75078	metabolite	3
Cotinine	[M+H]+	177.103	2.0538	0	143.837	0.239521	2.64997	metabolite	3
Paraxanthine	[M+H]+	181.072	1.78879	0	132.661	0.321026	2.19746	metabolite	3
Phosphocholine	[M]+	184.074	1.92129	1.41544e-14	138.123	0.235102	0.746171	metabolite	3
Caffeine	[M+H]+	195.089	1.98754	0	140.266	0.335169	0.459087	metabolite	3
Acetyl-carnitine	[M+H]+	204.123	2.1863	0	147.523	0.23734	2.89288	metabolite	3
Benzoylecgonine	[M+H]+	290.141	2.91507	0	168.801	0.197622	0.893449	metabolite	2
Trazodone	[M+H]+	372.159	3.77633	1.44027e-14	193.008	2.14949	1.01588	lipid	1.66667

## Sheet: 7. MOCCal Results FI SRM1950
S2-7: MOCCal results for lipids and small molecules in NIST SRM1950 measured by FI-IM-MS
ID	Adduct	m/z	Charge	TW ta (ms)	Calibrated TWCCSN2 (Å2)	Calibrant Class Assignment	Calibration Effect	% CCS Error
PC 34:3	[M+H]+	756.552	1	8.41394	281.206	lipid	2	0.430714
PC 34:2	[M+H]+	758.569	1	8.54644	283.737	lipid	2	0.506659
PC 34:2	[M+Na]+	780.551	1	8.67895	286.126	lipid	2	0.235007
PC 36:4	[M+H]+	782.568	1	8.81145	288.652	lipid	2	0.702289
PC 36:2	[M+H]+	786.6	1	8.94395	291.162	lipid	2	0.863852
PC 36:3	[M+Na]+	806.566	1	8.8777	289.759	lipid	2	0.100328
PC 36:2	[M+Na]+	808.582	1	9.14271	294.814	lipid	2	0.974073
PC 36:1	[M+Na]+	810.598	1	9.14271	294.801	lipid	2	0.451827
SM-d34:1	[M+H]+	703.574	1	8.48019	282.888	lipid	2	0.36561
LysoPC 14:0	[M+H]+	468.309	1	5.23387	221.895	lipid	1	0.495924
LysoPC 16:1	[M+H]+	494.323	1	5.36637	224.183	lipid	1	0.375504
LysoPC 17:0	[M+H]+	510.353	1	5.76388	231.866	lipid	1	0.775035
LysoPC 16:0	[M+Na]+	518.322	1	5.83013	233.079	lipid	1	0.521127
LysoPC 18:1	[M+H]+	522.355	1	5.76388	231.72	lipid	1	0.634648
LysoPC 18:0	[M+H]+	524.371	1	5.96263	235.624	lipid	1	1.32998
d7-LysoPC 18:1	[M+H]+	529.398	1	5.83013	232.946	lipid	1	0.874043
LysoPC 18:1	[M+Na]+	544.338	1	5.83013	232.776	lipid	1	1.65779
LysoPC 18:0	[M+Na]+	546.353	1	6.09514	237.981	lipid	1	1.45714
d7-LysoPE (18:1)	[M+H]+	487.355	1	5.03511	217.675	lipid	1	0.0573921
LysoPE 20:4	[M+H]+	502.292	1	5.16762	224.923	singly charged peptide	2	3.41217
Cholesterol	[M+H-H2O]+	369.352	1	4.30635	204.93	lipid	1	0.158659
Choline	[M]+	104.108	1	1.45753	123.189	small molecule	4	4.48601
Phosphocholine	[M]+	184.074	1	1.92129	138.354	small molecule	3	0.914661
Caffeine	[M+H]+	195.087	1	1.98754	140.503	small molecule	3	0.628827
Sucrose	[M+Na]+	365.106	1	3.11382	173.176	small molecule	1	0.430645

## Sheet: 8. MOCCal Results FI Peptide
S2-8: MOCCal results for peptides measured by FI-IM-MS in NIST SRM1950 Matrix													CCS Compendium:	J. A. Picache, B. S. Rose, A. Balinski, K. L. Leaptrot, S. D. Sherrod, J. C. May and J. A. McLean, Chem. Sci., 2019, 10, 983–993. (DTIM)
													Meier 2021:	F. Meier, N.D. Kohler, A. Brunner, J.H. Wanka, E. Voytik, M.T. Strauss, F.J. Theis, M. Mann, Nat. Commun., 2021, 12, 1185 (TIM)
Source	ID	Adduct	z	m/z	TW ta (ms)	Calibrated TWCCSN2 (Å2)	Calibrant Class Assignment	Calibration Effect	DT/TIMCCSN2 (Å2)	% CCS Error	Reference CCS Source
PolyAla	Poly-DL-(alanine)6	[M+H]	1	445.241	3.90884	192.805	small molecule	1	194	0.615979	CCS Compendium
PolyAla	Poly-DL-(alanine)7	[M+H]	1	516.279	4.57135	207.243	small molecule	1	209.7	1.17167	CCS Compendium
PolyAla	Poly-DL-(alanine)8	[M+H]	1	587.315	5.23387	225.521	singly charged peptide	2	226.2	0.300177	CCS Compendium
PolyAla	Poly-DL-(alanine)9	[M+H]	1	658.353	5.89638	239.544	singly charged peptide	2	239.9	0.148395	CCS Compendium
PolyAla	Poly-DL-(alanine)10	[M+H]	1	729.39	6.49265	251.369	singly charged peptide	2	252.5	0.447921	CCS Compendium
PolyAla	Poly-DL-(alanine)11	[M+H]	1	800.426	7.15516	263.872	singly charged peptide	2	265.7	0.687994	CCS Compendium
PolyAla	Poly-DL-(alanine)12	[M+H]	1	871.463	7.88393	276.938	singly charged peptide	2	278.5	0.560862	CCS Compendium
PolyAla	Poly-DL-(alanine)13	[M+H]	1	942.5	8.67895	290.476	singly charged peptide	2	290.8	0.111417	CCS Compendium
PolyAla	Poly-DL-(alanine)14	[M+2H]	2	507.272	3.18007	332.84	doubly charged peptide	0	332.2	0.192655	CCS Compendium
PolyAla	Poly-DL-(alanine)15	[M+2H]	2	542.791	3.37883	344.415	doubly charged peptide	0	344.4	0.0043554	CCS Compendium
PolyAla	Poly-DL-(alanine)16	[M+2H]	2	578.31	3.57758	355.593	doubly charged peptide	0	356.5	0.254418	CCS Compendium
PolyAla	Poly-DL-(alanine)17	[M+2H]	2	613.829	3.84259	370.119	doubly charged peptide	0	368.3	0.493891	CCS Compendium
PolyAla	Poly-DL-(alanine)18	[M+2H]	2	649.346	4.04134	380.497	doubly charged peptide	0	380.6	0.0270625	CCS Compendium
PolyAla	Poly-DL-(alanine)19	[M+2H]	2	684.866	4.2401	390.587	doubly charged peptide	0	391.9	0.335034	CCS Compendium
PolyAla	Poly-DL-(alanine)20	[M+2H]	2	720.383	4.5051	403.77	doubly charged peptide	0	403.7	0.0173396	CCS Compendium
PolyAla	Poly-DL-(alanine)21	[M+2H]	2	755.903	4.70386	413.262	doubly charged peptide	0	414.8	0.370781	CCS Compendium
PolyAla	Poly-DL-(alanine)22	[M+2H]	2	791.42	4.96886	425.696	doubly charged peptide	0	425.3	0.0931107	CCS Compendium
PolyAla	Poly-DL-(alanine)23	[M+2H]	2	826.94	5.23387	437.754	doubly charged peptide	0	436.5	0.287285	CCS Compendium
PolyAla	Poly-DL-(alanine)24	[M+2H]	2	862.457	5.43262	446.485	doubly charged peptide	0	447.7	0.271387	CCS Compendium
PolyAla	Poly-DL-(alanine)25	[M+2H]	2	897.976	5.69763	457.962	doubly charged peptide	0	458.5	0.117339	CCS Compendium
PolyAla	Poly-DL-(alanine)26	[M+2H]	2	933.494	5.96263	469.14	doubly charged peptide	0	470.9	0.373752	CCS Compendium
PolyAla	Poly-DL-(alanine)27	[M+2H]	2	969.012	6.29389	482.797	doubly charged peptide	0	483.5	0.145398	CCS Compendium
PolyAla	Poly-DL-(alanine)24	[M+3H]	3	575.306	3.77633	548.948	triply charged peptide	0	551.8	0.516854	CCS Compendium
PolyAla	Poly-DL-(alanine)25	[M+3H]	3	598.985	3.90884	559.293	triply charged peptide	0	562.8	0.623134	CCS Compendium
PolyAla	Poly-DL-(alanine)26	[M+3H]	3	622.665	4.10759	574.707	triply charged peptide	0	578.2	0.604116	CCS Compendium
PolyAla	Poly-DL-(alanine)27	[M+3H]	3	646.343	4.3726	594.751	triply charged peptide	0	592.7	0.346044	CCS Compendium
PolyAla	Poly-DL-(alanine)28	[M+3H]	3	670.022	4.5051	604.256	triply charged peptide	0	607.4	0.517616	CCS Compendium
PolyAla	Poly-DL-(alanine)31	[M+3H]	3	741.059	5.16762	650.437	triply charged peptide	0	649.3	0.175112	CCS Compendium
PolyAla	Poly-DL-(alanine)32	[M+3H]	3	764.737	5.36637	663.573	triply charged peptide	0	663.3	0.0411578	CCS Compendium
PolyAla	Poly-DL-(alanine)35	[M+3H]	3	835.775	5.96263	701.399	triply charged peptide	0	701	0.0569187	CCS Compendium
PolyAla	Poly-DL-(alanine)36	[M+3H]	3	859.45	6.09514	709.395	triply charged peptide	0	713.7	0.603195	CCS Compendium
PolyAla	Poly-DL-(alanine)37	[M+3H]	3	883.128	6.36014	725.445	triply charged peptide	0	728	0.350962	CCS Compendium
PolyAla	Poly-DL-(alanine)38	[M+3H]	3	906.806	6.62515	741.12	triply charged peptide	0	737.4	0.504475	CCS Compendium
ADH	GQIVGR	[M+H]+	1	629.372	6.09514	243.991	singly charged peptide	2	243.9	0.0373104	CCS Compendium
ADH	YVVDTSK	[M+2H]+	2	406.214	2.84881	313.594	doubly charged peptide	0	308.103	1.78225	Meier 2021
ADH	IGDYAGIK	[M+2H]+	2	418.73	2.84881	313.259	doubly charged peptide	0	313.873	0.195693	Meier 2021
ADH	VLGIDGGEGK	[M+2H]+	2	472.756	3.11382	329.359	doubly charged peptide	0	326.213	0.964377	Meier 2021
ADH	EALDFFAR	[M+2H]+	2	484.746	3.24632	337.43	doubly charged peptide	0	334.901	0.755012	Meier 2021
ADH	ANELLINVK	[M+2H]+	2	507.303	3.44508	349.058	doubly charged peptide	0	346.683	0.685051	Meier 2021
ADH	SISIVGSYVGNR	[M+2H]+	2	626.338	3.97509	377.231	doubly charged peptide	0	375.609	0.431771	Meier 2021
ADH	SIGGEVFIDFTK	[M+2H]+	2	656.845	4.17384	387.471	doubly charged peptide	0	382.322	1.34675	Meier 2021
ADH	VVGLSTLPEIYEK	[M+2H]+	2	724.406	4.6376	410.353	doubly charged peptide	0	399.809	2.63736	Meier 2021
Enolase	GVFR	[M+H]+	1	478.284	4.70386	214.177	singly charged peptide	2	214.2	0.0107376	CCS Compendium
Enolase	IATAIEK	[M+2H]+	2	373.226	2.65006	300.772	doubly charged peptide	0	-	-	-
Enolase	LNQLLR	[M+2H]+	2	378.74	2.71631	305.275	doubly charged peptide	0	-	-	-
Enolase	YDLDFK	[M+2H]+	2	400.695	2.78256	309.228	doubly charged peptide	0	-	-	-
Enolase	AADALLLK	[M+2H]+	2	407.755	2.98132	322.388	doubly charged peptide	0	314.647	2.46029	Meier 2021
Enolase	NVNDVIAPAFVK	[M+2H]+	2	643.982	3.97509	376.981	doubly charged peptide	0	371.126	1.57767	Meier 2021
Enolase	VNQIGTLSESIK	[M+2H]+	2	644.859	4.2401	391.126	doubly charged peptide	0	386.703	1.1438	Meier 2021
Enolase	LGANAILGVSLAASR	[M+2H]+	2	706.913	4.57135	407.265	doubly charged peptide	0	404.182	0.762672	Meier 2021
Enolase	GNPTVEVELTTEK	[M+2H]+	2	708.865	4.30635	393.742	doubly charged peptide	0	391.682	0.525991	Meier 2021
Enolase	AVDDFLISLDGTANK	[M+2H]+	2	789.905	4.77011	416.14	doubly charged peptide	0	-	-	-
Enolase	TAGIQIVADDLTVTNPK	[M+2H]+	2	878.98	5.69763	458.133	doubly charged peptide	0	455.688	0.536661	Meier 2021

## Sheet: 9. Calibration Parameters
S2-9: Parameters for IMSCal, Power Law, and MOCCal Calibrations (Manuscript & S1-3 Figures)
			A	t0	B
	Figure 1A	Lipid	140.203	4.8927	0.906813
	Figure 1B	Small Molecule	580.339	-0.447925	0.433349
	Figure 1C	Peptide (z = 1)	560.839	-0.524903	0.47489
	Figure 1C	Peptide (z = 2)	538.075	-0.55182	0.488991
	Figure 1C	Peptide (z = 3)	535.055	-0.524222	0.487744
	Figure 3			A	t0	B
		Day 1	Lipid	140.203	4.8927	0.906813
			Small Molecule	580.339	-0.447925	0.433349
			Peptide (z = 1)	560.839	-0.524903	0.47489
				A	t0	B
		Day 2	Lipid	124.788	5.30712	0.941054
			Small Molecule	575.958	-0.432298	0.436799
			Peptide (z = 1)	570.789	-0.59737	0.468077
				A	t0	B
		Day 3	Lipid	226.16	3.169	0.762072
			Small Molecule	572.056	-0.421875	0.4417
			Peptide (z = 1)	559.811	-0.526801	0.475706
	Figure 4		A	t0	B
		Lipid	140.203	4.8927	0.906813
		Small Molecule	580.339	-0.447925	0.433349
		Peptide (z = 1)	560.839	-0.524903	0.47489
		Peptide (z = 2)	538.075	-0.55182	0.488991
	Figure 5	MOCCal
			A	t0	B
		Lipid	140.203	4.8927	0.906813
		Small Molecule	580.339	-0.447925	0.433349
		Peptide (z = 1)	560.839	-0.524903	0.47489
		Peptide (z = 2)	538.075	-0.55182	0.488991
		Peptide (z = 3)	535.055	-0.524222	0.487744
		IMSCal (c self opt)
			g	dg	a	da	c	dc	t0	dt0
		Lipid	0.635247	0.00660668	1	0	0.383244	0.023189	-0.00087397	0.000151524
		Small Molecule	0.537704	0.00813148	1	0	0.68261	0.0236379	-0.00031743	3.93943e-05
		Peptide (z = 1)	0.629174	0.00528207	1	0	0.316752	0.0138764	-0.000545607	8.7589e-05
		L + SM	0.549595	0.00529269	1	0	0.585733	0.0222403	-0.000228223	2.39567e-05
		L + SM + P1	0.547775	0.00803059	1	0	0.612064	0.0305018	-0.000255692	2.28536e-05
		Pep (z = 1,2,3)	0.733546	0.00604758	1	0	0.0980114	0.0183644	-0.00056164	5.07754e-05
		L + SM + P	0.73911	0.00426608	1	0	0.0266842	0.0114815	-0.000420496	2.04618e-05
		IMSCal (c = 0)
			g	dg	a	da	c	dc	t0	dt0
		Lipid	0.695515	0.0230665	1	0	0	0	0.000518579	0.000531486
		Small Molecule	0.761947	0.00792217	1	0	0	0	-0.000477729	4.35657e-05
		Peptide (z = 1)	0.73588	0.00687358	1	0	0	0	-0.000600663	8.83503e-05
		L + SM	0.738295	0.00295616	1	0	0	0	-0.000356981	2.21081e-05
		L + SM + P1	0.746652	0.00233876	1	0	0	0	-0.000397513	1.99843e-05
		Pep (z = 1,2,3)	0.76955	0.0037197	1	0	0	0	-0.000681728	4.01248e-05
		L + SM + P	0.747421	0.00178373	1	0	0	0	-0.000429122	1.71782e-05
		Power Law
			A	t0	B
		L + SM	518.211	-0.140989	0.489016
		L + SM + P1	526.251	-0.196777	0.48759
	Figure 6A	Single Power Law
			A	t0	B
		Day 1	526.251	-0.196777	0.48759
		Day 2	523.351	-0.188262	0.490224
		Day 3	529.675	-0.227043	0.485137
	Figure 6B	IMSCal (c fixed 0)
			g	dg	a	da	c	dc	t0	dt0
		Day 1	0.746652	0.00233876	1	0	0	0	-0.000397513	1.99843e-05
		Day 2	0.746109	0.00231565	1	0	0	0	-0.000397581	1.99424e-05
		Day 3	0.746594	0.00212886	1	0	0	0	-0.000406339	1.90247e-05
	Figure 6 C	IMSCal (c fixed 0)
		g	dg	a	da	c	dc	t0	dt0
		0.747421	0.00178373	1	0	0	0	-0.000429122	1.71782e-05
	Figure 6 D	IMSCal (c self opt)
		g	dg	a	da	c	dc	t0	dt0
		0.73911	0.00426608	1	0	0.0266842	0.0114815	-0.000420496	2.04618e-05
	Figure S1-2		A	t0	B
		Lipid	140.203	4.8927	0.906813
		Peptide (z = 1)	560.839	-0.524903	0.47489
		Lipid + Pep	458.165	0.35936	0.537375
	Figure S1-3		A	t0	B
		Lipid	0.0744132	18.6991	3.08144
		Small Molecule	566.009	-0.320519	0.513174
		Peptide (z = 1)	442.953	0.0519432	0.673486
		Peptide (z = 2)	472.898	-0.24881	0.647874
		Peptide (z = 3)	407.106	0.145274	0.704455

[truncated: 1 more sheets: 10. Calibration ErrorSummary]
